# Supplementary material for: Diaqua­bis­[5-(pyrazin-2-yl)-3-(pyridin-4-yl)-1H-1,2,4-triazol-1-ido-κN 1]zinc
Source: Acta Crystallogr Sect E Struct Rep Online. 2012 Jan 25;68(Pt 2):m203. doi: 10.1107/S1600536812002061 (PMC3274922; doi:10.1107/S1600536812002061)
Supplement: Supplementary file 2 [file e-68-0m203-Isup2.hkl]

# 
# h,k,l, Fc-squared, Fo-squared, sigma(Fo-squared) and status flag 
# 
data_I
_shelx_title ' 110106B in P2(1)/c' 
_shelx_refln_list_code          4 
_shelx_F_calc_maximum      276.93 
_exptl_crystal_F_000       560.00 
_reflns_d_resolution_high  0.8402 
 
loop_ 
 _symmetry_equiv_pos_as_xyz 
 'x, y, z' 
 '-x, y+1/2, -z+1/2' 
 '-x, -y, -z' 
 'x, -y-1/2, z-1/2' 
 
_cell_length_a    10.5679 
_cell_length_b    12.5736 
_cell_length_c     9.3733 
_cell_angle_alpha  90.000 
_cell_angle_beta  114.483 
_cell_angle_gamma  90.000 
 
_shelx_F_squared_multiplier     1.000 
 
loop_ 
 _refln_index_h 
 _refln_index_k 
 _refln_index_l 
 _refln_F_squared_calc 
 _refln_F_squared_meas 
 _refln_F_squared_sigma 
 _refln_observed_status 
   1   0   0    13063.19    12772.49    205.10 o 
   2   0   0     6632.00     6109.19     99.04 o 
   3   0   0     3072.29     3123.56     65.13 o 
   4   0   0      240.21      246.86     20.27 o 
   5   0   0     1937.58     1879.57     57.20 o 
   6   0   0     1757.77     1799.49     61.22 o 
   7   0   0      164.35      128.07     32.27 o 
   8   0   0      738.47      643.77     46.18 o 
   9   0   0      235.12       97.00     39.26 o 
  10   0   0      197.11        4.00     33.53 o 
  11   0   0       73.79       31.73     38.84 o 
   1   1   0     1320.88     1321.15     18.69 o 
   2   1   0     1656.21     1515.76     23.91 o 
   3   1   0        3.88        7.67      6.27 o 
   4   1   0        1.75       -3.95      7.69 o 
   5   1   0      835.44      765.95     37.29 o 
   6   1   0        2.62       -0.55     12.59 o 
   7   1   0      434.07      465.77     26.45 o 
   8   1   0        8.54        2.79     18.98 o 
   9   1   0       10.57       -3.97     21.01 o 
  10   1   0       12.34      -11.09     28.59 o 
  11   1   0       28.49      -13.14     25.22 o 
   0   2   0     4225.81     4199.25     67.10 o 
   1   2   0     3033.79     3077.92     38.20 o 
   2   2   0      494.79      426.26      9.42 o 
   3   2   0     1627.05     1560.78     24.57 o 
   4   2   0      412.68      417.17     13.29 o 
   5   2   0      444.85      407.79     14.46 o 
   6   2   0      407.41      397.00     21.68 o 
   7   2   0     1063.18     1240.82     57.46 o 
   8   2   0      486.03      495.64     48.52 o 
   9   2   0      282.90      358.85     41.54 o 
  10   2   0       37.13       -0.74     23.96 o 
  11   2   0        1.48       -3.70     24.69 o 
   1   3   0      983.93      950.89     10.19 o 
   2   3   0      167.39      151.33      4.83 o 
   3   3   0      120.61      128.92      8.79 o 
   4   3   0      368.63      347.30     13.40 o 
   5   3   0      116.88      164.59     36.12 o 
   6   3   0       37.71       61.44     12.95 o 
   7   3   0        0.14       -1.15     13.43 o 
   8   3   0       22.27       18.00     17.45 o 
   9   3   0        2.94       -6.62     17.99 o 
  10   3   0      100.40       13.69     21.99 o 
  11   3   0       34.05       -4.43     22.86 o 
   0   4   0     1484.42     1482.01     20.18 o 
   1   4   0     1539.42     1535.34     22.43 o 
   2   4   0     1759.50     1676.22     16.59 o 
   3   4   0     1247.38     1231.01     14.89 o 
   4   4   0     1654.13     1662.90     25.38 o 
   5   4   0     3203.50     3347.52     61.88 o 
   6   4   0     2231.56     2275.28     56.94 o 
   7   4   0      766.04      824.29     33.28 o 
   8   4   0      119.95      102.98     21.87 o 
   9   4   0       11.86       -0.84     17.52 o 
  10   4   0      144.96       24.09     20.83 o 
  11   4   0      119.86      -13.76     22.40 o 
   1   5   0     3368.61     3622.93     28.58 o 
   2   5   0     3427.48     3669.35     29.48 o 
   3   5   0     1255.37     1361.09     16.42 o 
   4   5   0      537.00      538.89     13.68 o 
   5   5   0      196.20      193.66     17.01 o 
   6   5   0       20.10        2.38      6.84 o 
   7   5   0       12.69       18.63      8.61 o 
   8   5   0       43.95       17.22     28.47 o 
   9   5   0       14.89        3.37     21.09 o 
  10   5   0       31.16       -4.15     18.52 o 
   0   6   0     1359.05     1326.17     22.05 o 
   1   6   0     2758.46     2659.30     24.20 o 
   2   6   0      875.66      784.76     18.59 o 
   3   6   0     3170.53     3169.84     28.96 o 
   4   6   0     1143.16     1112.86     16.44 o 
   5   6   0      199.66      192.96     18.57 o 
   6   6   0       99.35      118.01      8.46 o 
   7   6   0       37.12       35.75      9.52 o 
   8   6   0       20.16       -0.20     18.65 o 
   9   6   0      168.63       69.94     33.94 o 
  10   6   0        1.33        1.20     18.36 o 
   1   7   0        7.51        5.27      3.49 o 
   2   7   0       14.55       13.02      3.97 o 
   3   7   0      126.15      157.99      9.44 o 
   4   7   0      275.94      288.71      9.49 o 
   5   7   0       50.69       55.58     13.26 o 
   6   7   0       13.27       19.99      8.51 o 
   7   7   0       40.85       30.76     14.18 o 
   8   7   0       12.00        4.35      9.29 o 
   9   7   0      134.05       70.09     55.36 o 
  10   7   0       46.67       21.40     20.75 o 
   0   8   0      155.58      145.59     34.99 o 
   1   8   0     1875.27     1776.42     21.06 o 
   2   8   0     2531.26     2505.12     26.42 o 
   3   8   0     1221.71     1213.44     17.92 o 
   4   8   0      662.37      622.16     18.15 o 
   5   8   0      490.21      518.19     17.95 o 
   6   8   0     1052.54     1066.57     27.33 o 
   7   8   0     1154.65     1133.02    136.61 o 
   8   8   0      432.74      490.92     23.34 o 
   9   8   0        4.86        6.19     20.62 o 
   1   9   0        0.40       -6.26      4.18 o 
   2   9   0        3.81        1.98      6.27 o 
   3   9   0      416.79      395.26     15.23 o 
   4   9   0      768.20      711.62     20.05 o 
   5   9   0      135.85      149.33     12.97 o 
   6   9   0        1.89       -1.14      8.19 o 
   7   9   0      194.37      192.13     66.15 o 
   8   9   0       67.43       32.79     11.17 o 
   9   9   0       10.30       18.93     23.18 o 
   0  10   0     1062.02     1070.78     25.36 o 
   1  10   0       77.74       98.44     13.85 o 
   2  10   0      966.36      941.51     22.22 o 
   3  10   0      231.24      209.99     12.74 o 
   4  10   0      262.85      265.81     14.24 o 
   5  10   0      157.46      190.43     14.75 o 
   6  10   0      128.24      131.08     13.84 o 
   7  10   0       57.36       61.04     11.73 o 
   8  10   0       91.50       79.54     13.80 o 
   1  11   0      274.82      239.84     18.85 o 
   2  11   0        0.42        9.15      8.73 o 
   3  11   0      441.86      452.50     17.28 o 
   4  11   0      580.48      583.46     20.00 o 
   5  11   0       35.51       43.22     15.02 o 
   6  11   0        5.03        1.75      8.88 o 
   7  11   0        6.01        0.46      9.45 o 
   0  12   0     1288.55     1318.44     59.19 o 
   1  12   0      805.78      763.86     31.92 o 
   2  12   0      473.82      482.04     26.29 o 
   3  12   0      911.13      865.03     24.08 o 
   4  12   0      517.36      509.40     19.67 o 
   5  12   0      338.31      340.39     17.41 o 
   6  12   0       79.67      108.60     14.09 o 
   1  13   0      185.28      205.65     24.57 o 
   2  13   0       16.74       26.68     15.96 o 
   3  13   0        2.73        0.29     13.83 o 
   4  13   0       56.19       65.83     19.05 o 
   5  13   0       82.46       91.36     12.80 o 
   0  14   0       72.63      138.68     33.82 o 
   1  14   0      158.59      232.97     33.97 o 
   2  14   0      369.61      401.19     28.24 o 
   3  14   0      439.64      453.71     28.90 o 
   4  14   0      466.39      445.74     28.96 o 
 -11   1   1      203.68       -2.87     22.87 o 
 -10   1   1      142.07       25.44     22.93 o 
  -9   1   1       40.60       45.36     22.44 o 
  -8   1   1        4.78       17.61     18.14 o 
  -7   1   1      618.97      614.65     27.96 o 
  -6   1   1     1281.04     1344.63     51.70 o 
  -5   1   1     1518.90     1519.86     38.89 o 
  -4   1   1      671.60      589.36     58.32 o 
  -3   1   1       29.74       24.98     13.77 o 
  -2   1   1     7625.75     7554.82     89.86 o 
  -1   1   1     5640.00     5925.39    145.97 o 
   0   1   1     3649.85     3702.71     61.53 o 
   1   1   1     3279.12     3221.21     28.24 o 
   2   1   1     2812.57     2665.63     29.31 o 
   3   1   1      728.10      694.97      9.04 o 
   4   1   1      340.45      335.47     11.45 o 
   5   1   1       15.38       20.45      6.09 o 
   6   1   1      653.12      294.00     30.93 o 
   7   1   1      873.21      863.73     37.06 o 
   8   1   1      706.43      666.90     33.75 o 
   9   1   1      196.91      117.15     59.34 o 
  10   1   1      142.56       30.56     70.24 o 
 -11   2   1       77.98      -18.03     20.59 o 
 -10   2   1        0.59      -24.19     23.84 o 
  -9   2   1       16.20       17.15     19.62 o 
  -8   2   1       17.98       24.16     16.99 o 
  -7   2   1       28.16       22.78     14.20 o 
  -6   2   1       19.59       21.34     12.40 o 
  -5   2   1      137.69      122.96     15.95 o 
  -4   2   1      155.80      171.07     12.21 o 
  -3   2   1      965.56      930.86     21.56 o 
  -2   2   1     5556.79     5797.07     46.91 o 
  -1   2   1     6021.99     6213.45     48.02 o 
   0   2   1      451.34      460.35      6.19 o 
   1   2   1     1000.25      948.02     13.64 o 
   2   2   1        9.79       10.47      4.08 o 
   3   2   1        1.53       -0.45      2.21 o 
   4   2   1        1.75       -1.36      4.44 o 
   5   2   1      430.22      453.48     14.60 o 
   6   2   1      243.99      272.24     15.27 o 
   7   2   1        0.00       -5.14     16.09 o 
   8   2   1      463.30      446.15     34.82 o 
   9   2   1      130.00       46.88     65.58 o 
  10   2   1       28.56       35.16     33.04 o 
 -11   3   1        2.81      -32.27     21.81 o 
 -10   3   1       43.56       18.03     20.49 o 
  -9   3   1      174.86       73.37     26.08 o 
  -8   3   1      738.91      813.86     34.17 o 
  -7   3   1      893.66      947.45     43.86 o 
  -6   3   1     2750.73     2972.23     56.25 o 
  -5   3   1     1030.18     1059.89     29.46 o 
  -4   3   1     2381.49     2290.00     29.13 o 
  -3   3   1      419.05      410.17      8.22 o 
  -2   3   1       19.55       18.51      2.80 o 
  -1   3   1     1469.42     1470.04     11.32 o 
   0   3   1     4782.17     4634.47     31.62 o 
   1   3   1     7529.82     7520.31     48.69 o 
   2   3   1     1574.24     1510.81     17.48 o 
   3   3   1     4984.24     4949.89     42.58 o 
   4   3   1     1270.34     1271.46     22.17 o 
   5   3   1     1946.19     2052.64     31.52 o 
   6   3   1      998.86     1000.63     23.25 o 
   7   3   1      453.19      488.60     25.98 o 
   8   3   1      435.46      436.94     42.74 o 
   9   3   1       79.34       34.81     26.26 o 
  10   3   1       70.08       27.51     35.04 o 
 -11   4   1       75.39      -24.94     19.52 o 
 -10   4   1        4.81      -14.36     17.40 o 
  -9   4   1        8.24       -3.46     16.68 o 
  -8   4   1        0.60       -5.88     16.73 o 
  -7   4   1        1.07       -6.08     14.50 o 
  -6   4   1      368.21      408.30     22.04 o 
  -5   4   1       86.85      109.17     13.64 o 
  -4   4   1       21.71       32.76      5.93 o 
  -3   4   1       36.23       37.67      9.96 o 
  -2   4   1     1012.70     1038.25     12.68 o 
  -1   4   1       74.34       80.85      3.69 o 
   0   4   1      384.95      397.53      7.65 o 
   1   4   1     2122.10     2300.75     21.14 o 
   2   4   1        5.39        6.46      2.01 o 
   3   4   1       26.90       21.94      5.17 o 
   4   4   1       55.67       44.84     20.92 o 
   5   4   1       29.19       35.92      7.63 o 
   6   4   1      177.08      161.77     11.90 o 
   7   4   1       11.19       22.13      8.70 o 
   8   4   1      174.25       61.86     63.25 o 
   9   4   1      148.10       43.42     36.12 o 
  10   4   1       11.68        3.21     22.04 o 
 -11   5   1       40.99       -8.82     19.77 o 
 -10   5   1       19.74      -13.15     24.11 o 
  -9   5   1      107.20       76.44     22.47 o 
  -8   5   1      287.82      334.76     24.90 o 
  -7   5   1      768.20      793.41     20.72 o 
  -6   5   1      165.88      165.87     34.60 o 
  -5   5   1     2254.44     2344.02     26.21 o 
  -4   5   1      382.80      375.93      9.37 o 
  -3   5   1     3576.28     3567.82     30.54 o 
  -2   5   1     1662.79     1683.44     17.72 o 
  -1   5   1     3715.52     3661.39     24.29 o 
   0   5   1     6143.24     6256.59     36.83 o 
   1   5   1     2825.36     2791.07     20.35 o 
   2   5   1     4223.21     4301.95     35.09 o 
   3   5   1        6.21       11.37      2.86 o 
   4   5   1      872.63      853.27     19.21 o 
   5   5   1      902.84      927.57     24.74 o 
   6   5   1      483.33      491.71     19.72 o 
   7   5   1      653.59      690.88     21.69 o 
   8   5   1       47.32       51.24     11.03 o 
   9   5   1      154.07       13.97     19.03 o 
  10   5   1      360.11      122.89     48.65 o 
 -10   6   1      203.71       59.59     58.12 o 
  -9   6   1       15.77       13.88     20.06 o 
  -8   6   1        3.96       -2.06      6.04 o 
  -7   6   1      118.29      113.79     34.06 o 
  -6   6   1       84.12      100.13     14.79 o 
  -5   6   1      104.98      113.11     11.62 o 
  -4   6   1      438.14      447.47     10.68 o 
  -3   6   1       34.70       36.42      4.33 o 
  -2   6   1       10.42        5.78      2.50 o 
  -1   6   1      156.00      150.27      5.13 o 
   0   6   1       54.20       60.89      5.55 o 
   1   6   1      344.22      339.76      7.63 o 
   2   6   1      146.94      187.31      6.45 o 
   3   6   1       67.12       70.06      6.36 o 
   4   6   1      406.83      434.90     15.09 o 
   5   6   1       14.82        5.06     10.76 o 
   6   6   1       84.90       64.42     21.12 o 
   7   6   1      622.74      677.58     26.90 o 
   8   6   1        4.38        9.77      9.30 o 
   9   6   1       32.22       16.27     19.21 o 
 -10   7   1      150.16       82.30     54.26 o 
  -9   7   1       97.15       72.27     49.71 o 
  -8   7   1      130.02       53.31     20.50 o 
  -7   7   1      103.30      136.85     16.81 o 
  -6   7   1      656.95      723.88     15.85 o 
  -5   7   1      762.41      780.27     15.57 o 
  -4   7   1     1253.29     1276.28     18.72 o 
  -3   7   1      206.70      168.32      8.61 o 
  -2   7   1       96.94       90.43     13.17 o 
  -1   7   1      158.62      133.84      8.38 o 
   0   7   1      398.58      345.57      8.54 o 
   1   7   1     2292.36     2244.60     22.39 o 
   2   7   1     1503.95     1452.90     24.60 o 
   3   7   1     1470.48     1456.49     25.85 o 
   4   7   1      394.15      394.98     15.19 o 
   5   7   1      266.11      277.24     14.14 o 
   6   7   1      165.51      168.64     18.17 o 
   7   7   1       81.46       84.19     12.05 o 
   8   7   1       48.10       49.64     11.89 o 
   9   7   1      108.23       58.99     22.13 o 
 -10   8   1       57.97       33.57     36.06 o 
  -9   8   1       50.12       27.90     21.25 o 
  -8   8   1      229.93       69.26     36.57 o 
  -7   8   1      139.18      173.84     29.99 o 
  -6   8   1       11.11       17.34      7.86 o 
  -5   8   1       59.52       54.44     10.00 o 
  -4   8   1      626.45      618.90     15.84 o 
  -3   8   1      132.81      129.04     11.02 o 
  -2   8   1        2.93        5.88      4.23 o 
  -1   8   1      283.99      291.07      9.09 o 
   0   8   1      759.07      771.17     13.27 o 
   1   8   1      559.40      537.68     15.45 o 
   2   8   1       14.78       17.90      6.85 o 
   3   8   1       98.13      119.83     16.29 o 
   4   8   1       30.62       38.22      8.35 o 
   5   8   1       40.24       48.63      9.48 o 
   6   8   1        6.59        8.45      8.42 o 
   7   8   1      265.71      250.90     73.78 o 
   8   8   1       37.34       24.45     11.57 o 
   9   8   1        1.73       11.80     11.12 o 
  -9   9   1      169.62       77.80     68.00 o 
  -7   9   1      203.94      226.21     47.97 o 
  -6   9   1      291.68      296.94     15.35 o 
  -5   9   1      837.75      813.36     21.92 o 
  -4   9   1     1648.81     1612.18     22.99 o 
  -3   9   1     2637.64     2597.20     29.10 o 
  -2   9   1      295.18      308.42     10.09 o 
  -1   9   1      428.09      440.36     14.20 o 
   0   9   1     1862.63     1814.45     29.34 o 
   1   9   1     1082.47     1052.22     22.43 o 
   2   9   1     1389.49     1331.04     26.29 o 
   3   9   1      999.88      984.12     23.40 o 
   4   9   1     1238.03     1279.85     27.49 o 
   5   9   1     1481.14     1503.06     31.23 o 
   6   9   1      483.94      488.57     19.59 o 
   7   9   1       70.41       75.51     33.75 o 
   8   9   1      132.36      138.17     20.68 o 
  -8  10   1       26.80       49.38     17.23 o 
  -7  10   1       54.07       56.08     11.80 o 
  -6  10   1       23.42       20.31      8.45 o 
  -5  10   1       40.99       42.38      9.44 o 
  -4  10   1        0.66       -3.17      6.65 o 
  -3  10   1        8.92        6.98      6.92 o 
  -2  10   1      109.24      109.82     11.04 o 
  -1  10   1     1086.52     1041.90     22.65 o 
   0  10   1       21.57       23.10      7.72 o 
   1  10   1       97.55      128.10     18.57 o 
   2  10   1      161.84      192.64     12.61 o 
   3  10   1       22.02       34.54      8.34 o 
   4  10   1      150.23      147.11     25.70 o 
   5  10   1       39.77       45.82      9.90 o 
   6  10   1       28.05       45.67     11.24 o 
   7  10   1       22.57       25.35     10.04 o 
  -8  11   1       28.10       28.24     22.38 o 
  -7  11   1       82.91      101.14     13.91 o 
  -6  11   1       12.72       10.72      8.48 o 
  -5  11   1       25.24       28.62      9.48 o 
  -4  11   1      549.66      539.13     18.75 o 
  -3  11   1      252.86      254.74     19.97 o 
  -2  11   1     2691.32     2542.36     56.41 o 
  -1  11   1     1271.46     1242.75     38.61 o 
   0  11   1      325.71      330.89     14.75 o 
   1  11   1      411.53      413.42     15.88 o 
   2  11   1       23.95       33.04      8.79 o 
   3  11   1       95.86      104.91     16.76 o 
   4  11   1      360.98      336.08     16.38 o 
   5  11   1      108.06      122.99     20.88 o 
   6  11   1      401.15      405.42     21.96 o 
   7  11   1      149.75      152.18     18.49 o 
  -7  12   1        9.88        5.29     10.00 o 
  -6  12   1       32.97       39.74     11.68 o 
  -5  12   1       87.09       79.79     11.55 o 
  -4  12   1       27.36        8.14     12.92 o 
  -3  12   1       53.22       91.18     18.61 o 
  -2  12   1      158.13      222.94     24.18 o 
  -1  12   1      105.35      105.82     27.19 o 
   0  12   1      139.43      197.85     37.08 o 
   1  12   1      174.90      161.38     13.20 o 
   2  12   1      134.13      135.65     13.29 o 
   3  12   1        5.69        7.19      8.67 o 
   4  12   1       37.04       50.35     10.72 o 
   5  12   1       82.41       93.09     13.43 o 
   6  12   1      118.49      133.14     15.28 o 
  -6  13   1      160.02      213.64     27.97 o 
  -5  13   1       68.84       83.29     20.61 o 
  -4  13   1       64.88      111.55     26.26 o 
  -3  13   1      533.74      504.09     28.52 o 
  -2  13   1      891.04      920.55     36.73 o 
  -1  13   1      934.64      892.32     55.12 o 
   0  13   1      213.42      271.22     27.74 o 
   1  13   1      108.27      109.65     20.12 o 
   2  13   1      267.93      269.79     22.28 o 
   3  13   1      763.70      744.26     24.03 o 
   4  13   1      230.34      269.65     24.11 o 
   5  13   1      252.51      269.00     25.85 o 
  -4  14   1       28.93       49.03     18.96 o 
  -3  14   1        0.02       -2.39     13.45 o 
  -2  14   1        9.19        3.58     14.63 o 
  -1  14   1        6.91       25.45     16.21 o 
   0  14   1        0.55        5.07     14.25 o 
   1  14   1       47.18       69.85     18.80 o 
   2  14   1       43.51       93.98     21.04 o 
   3  14   1        4.81        0.96     15.23 o 
 -12   0   2      127.65      -26.95     31.61 o 
 -11   0   2      132.98       11.89     32.39 o 
 -10   0   2       18.84        2.39     30.23 o 
  -9   0   2      131.28       22.23     29.28 o 
  -8   0   2       61.17       65.01     29.10 o 
  -7   0   2      271.16      261.76     27.80 o 
  -6   0   2       47.72       20.61     17.03 o 
  -4   0   2     7643.15     7722.72    130.99 o 
  -3   0   2    76688.68    76248.54   1182.40 o 
  -2   0   2     1863.64     1927.44     28.71 o 
  -1   0   2    10131.30    10409.37    245.05 o 
   0   0   2      118.18      126.13      5.90 o 
   1   0   2     4316.11     4024.85     30.82 o 
   2   0   2    12257.26    12682.69    255.06 o 
   3   0   2     1250.18     1103.08     15.76 o 
   4   0   2      709.49      709.57     13.74 o 
   5   0   2     1013.07     1095.61     18.76 o 
   6   0   2      809.06      698.60     43.61 o 
   7   0   2     1345.48     1407.04     64.90 o 
   8   0   2      588.91      707.29     51.60 o 
   9   0   2      491.95      538.21     49.26 o 
  10   0   2        4.17      -10.99     32.02 o 
 -12   1   2        4.60      -30.59     20.39 o 
 -11   1   2       17.39      -27.32     26.95 o 
 -10   1   2       36.06       -9.74     26.08 o 
  -9   1   2       24.06        5.65     19.55 o 
  -8   1   2      127.76       79.70     23.39 o 
  -7   1   2       11.46        0.79     12.23 o 
  -6   1   2      297.51      310.37     24.72 o 
  -5   1   2      897.29      843.59     52.28 o 
  -4   1   2        8.92        9.60      8.34 o 
  -3   1   2    23383.94    22864.12    805.42 o 
  -2   1   2     1122.06     1210.24     14.55 o 
  -1   1   2      207.01      190.94      4.79 o 
   0   1   2     2804.52     2851.74     51.96 o 
   1   1   2        0.00        0.93      2.61 o 
   2   1   2      232.53      269.22      5.09 o 
   3   1   2      553.30      535.63     10.31 o 
   4   1   2     1609.48     1844.27     18.60 o 
   5   1   2       19.04       31.34      6.54 o 
   6   1   2       11.04        8.85      8.01 o 
   7   1   2        0.00      -23.58     17.21 o 
   8   1   2        0.99        4.14     20.23 o 
   9   1   2        0.60      -30.43     21.27 o 
  10   1   2       31.78       -3.87     27.45 o 
 -12   2   2       59.57      -28.07     18.71 o 
 -11   2   2       84.64      -15.84     19.42 o 
 -10   2   2      236.67       20.77     21.82 o 
  -9   2   2       47.93       -1.03     18.44 o 
  -8   2   2      246.96      275.46     76.35 o 
  -7   2   2      329.61      327.91     21.64 o 
  -6   2   2     1459.06     1393.88    150.49 o 
  -5   2   2     1811.92     1786.57     62.42 o 
  -4   2   2     1599.02     1559.70     52.02 o 
  -3   2   2     1724.80     1781.16     21.42 o 
  -2   2   2      274.37      276.76      7.87 o 
  -1   2   2       28.95       18.69      2.58 o 
   0   2   2     3859.35     3778.85     31.17 o 
   1   2   2     4838.43     4808.85     56.46 o 
   2   2   2      693.47      533.32     10.57 o 
   3   2   2      470.62      358.13      7.34 o 
   4   2   2      504.12      478.57      9.21 o 
   5   2   2      799.37      785.04     12.69 o 
   6   2   2     1033.35     1016.58     25.71 o 
   7   2   2      195.91      259.53     39.65 o 
   8   2   2        3.72        1.07     20.02 o 
   9   2   2        4.08      -28.49     21.56 o 
  10   2   2       80.71       26.25     40.42 o 
 -11   3   2       33.73      -22.26     19.60 o 
 -10   3   2        3.56      -10.29     19.63 o 
  -9   3   2       83.58       36.29     18.44 o 
  -8   3   2      256.27      276.97     28.69 o 
  -7   3   2        6.12        1.08     17.15 o 
  -6   3   2       43.74       33.37     18.34 o 
  -5   3   2        3.43        4.09      5.25 o 
  -4   3   2       16.61       17.79      4.19 o 
  -3   3   2       61.20       82.90     15.83 o 
  -2   3   2      139.76      143.34      4.72 o 
  -1   3   2       34.73       48.07      5.11 o 
   0   3   2      679.36      677.99      9.53 o 
   1   3   2      950.42      932.81     14.27 o 
   2   3   2       68.39       80.51      6.56 o 
   3   3   2       42.80       40.67      4.53 o 
   4   3   2        2.45        4.91      3.27 o 
   5   3   2       11.23        8.90      6.84 o 
   6   3   2       25.72       34.70      8.94 o 
   7   3   2      110.26      140.97     34.78 o 
   8   3   2        0.91       -1.23     17.00 o 
   9   3   2        6.04      -15.19     19.50 o 
  10   3   2       23.60        7.05     26.92 o 
 -11   4   2       58.64      -10.59     20.31 o 
 -10   4   2      126.90       45.35     21.22 o 
  -9   4   2      266.00      258.63     68.01 o 
  -8   4   2      400.91      450.88     27.37 o 
  -7   4   2      652.09      725.23     29.76 o 
  -6   4   2     1923.38     2096.41     36.17 o 
  -5   4   2     3094.16     3216.71     46.77 o 
  -4   4   2     1576.74     1621.22     23.37 o 
  -3   4   2      297.57      276.69      7.13 o 
  -2   4   2        9.08        6.14      2.58 o 
  -1   4   2      187.22      147.79      5.31 o 
   0   4   2     1309.62     1264.19     14.53 o 
   1   4   2     4877.78     4777.58     36.48 o 
   2   4   2     8403.96     8812.49     64.35 o 
   3   4   2     4144.81     4351.00     41.09 o 
   4   4   2      877.15      898.84     16.38 o 
   5   4   2       61.89       76.48     21.04 o 
   6   4   2      103.18      127.85     31.70 o 
   7   4   2      932.79     1044.29     31.34 o 
   8   4   2      604.43      702.08     28.09 o 
   9   4   2      395.91      287.27     54.27 o 
 -11   5   2        1.24       -6.21      7.55 o 
 -10   5   2       24.10       30.18     20.76 o 
  -9   5   2       61.65       91.53     20.98 o 
  -8   5   2       64.67       80.91     12.55 o 
  -7   5   2        8.23        0.07      8.16 o 
  -6   5   2      533.40      594.50     16.84 o 
  -5   5   2      298.90      304.36     12.06 o 
  -4   5   2      413.01      404.06      7.88 o 
  -3   5   2       63.47       67.69      9.85 o 
  -2   5   2      362.10      401.57      6.92 o 
  -1   5   2      650.37      715.77      8.80 o 
   0   5   2        1.64        5.62      3.14 o 
   1   5   2      421.11      405.58      9.49 o 
   2   5   2      469.34      574.08      9.33 o 
   3   5   2      747.60      795.60     19.01 o 
   4   5   2      254.26      252.33     10.20 o 
   5   5   2       13.80       21.45      7.82 o 
   6   5   2      345.52      382.34     16.70 o 
   7   5   2        1.42       -6.75      7.68 o 
   8   5   2       19.44       20.62     16.67 o 
   9   5   2        3.24      -19.32     18.52 o 
 -11   6   2        0.85      -22.58     18.59 o 
 -10   6   2        0.84       -6.66      7.98 o 
  -9   6   2       21.95       23.13      8.74 o 
  -8   6   2       76.05       82.56     10.35 o 
  -7   6   2      821.48      907.02     29.82 o 
  -6   6   2      626.20      639.05     17.92 o 
  -5   6   2      218.50      216.86     10.52 o 
  -4   6   2      494.51      491.80     11.24 o 
  -3   6   2      766.44      721.90     12.60 o 
  -2   6   2     3069.14     3032.08     22.87 o 
  -1   6   2     2306.44     2190.35     18.24 o 
   0   6   2     6789.58     7003.25     50.77 o 
   1   6   2      784.86      704.57     13.01 o 
   2   6   2      665.93      590.68     12.73 o 
   3   6   2      433.04      379.82     11.46 o 
   4   6   2      350.50      310.20     16.50 o 
   5   6   2      264.95      278.91     16.00 o 
   6   6   2      140.88      164.31     13.90 o 
   7   6   2       21.78       13.70      9.38 o 
   8   6   2      489.73      548.91     48.60 o 
   9   6   2      147.44      178.33     32.45 o 
 -10   7   2        2.59       -5.08     21.58 o 
  -9   7   2       28.92       33.06      9.51 o 
  -8   7   2       38.16       36.63      8.39 o 
  -7   7   2      203.27      229.46     13.42 o 
  -6   7   2       52.69       44.29      7.86 o 
  -5   7   2       27.58       23.79      6.54 o 
  -4   7   2      251.16      262.72      9.20 o 
  -3   7   2      187.79      201.66      6.34 o 
  -2   7   2       50.63       52.72      4.15 o 
  -1   7   2     1029.97     1081.70     12.78 o 
   0   7   2      333.54      368.45     10.06 o 
   1   7   2      267.83      275.88      9.51 o 
   2   7   2        1.50        1.06      4.73 o 
   3   7   2       21.17       21.67     11.36 o 
   4   7   2      276.68      294.73     14.16 o 
   5   7   2      412.18      408.54     19.92 o 
   6   7   2      220.60      225.94     14.72 o 
   7   7   2        0.31       -5.87      7.91 o 
   8   7   2        6.96        5.78      9.96 o 
  -8   8   2      133.10      125.07     25.04 o 
  -7   8   2       18.39       24.71      8.67 o 
  -6   8   2      317.71      337.45     14.40 o 
  -5   8   2     1316.72     1324.97     20.89 o 
  -4   8   2     1069.91     1052.66     17.70 o 
  -3   8   2      268.35      231.99      8.81 o 
  -2   8   2     1471.57     1419.43     16.03 o 
  -1   8   2     2209.12     2149.31     24.42 o 
   0   8   2     1785.46     1687.26     22.07 o 
   1   8   2     2045.50     1988.69     25.03 o 
   2   8   2      703.08      713.65     18.94 o 
   3   8   2     1639.99     1604.79     29.51 o 
   4   8   2     1286.24     1276.78     27.23 o 
   5   8   2      766.84      739.36     50.27 o 
   6   8   2      246.90      237.44     23.10 o 
   7   8   2      324.34      340.35     18.18 o 
   8   8   2       47.54       41.18     12.10 o 
  -9   9   2        9.81       37.47     23.46 o 
  -8   9   2        7.18        5.77     18.30 o 
  -7   9   2      100.36      116.63     22.83 o 
  -6   9   2      162.13      185.24     23.03 o 
  -5   9   2       79.84       86.82     14.95 o 
  -4   9   2      553.30      550.53     13.64 o 
  -3   9   2        0.53       -2.81      5.59 o 
  -2   9   2       16.74       14.02      7.16 o 
  -1   9   2      185.19      182.15     11.55 o 
   0   9   2      540.21      504.99     16.34 o 
   1   9   2      495.88      482.58     16.15 o 
   2   9   2        1.06       -6.20      6.44 o 
   3   9   2      189.71      183.87     17.72 o 
   4   9   2      755.86      725.31     21.52 o 
   5   9   2       86.17       92.98     15.24 o 
   6   9   2      161.42      165.73     17.54 o 
   7   9   2      298.61      311.63     28.52 o 
  -9  10   2       69.31      110.54     44.36 o 
  -8  10   2      149.07      161.23     27.70 o 
  -7  10   2      344.69      333.23     30.57 o 
  -6  10   2      272.29      268.90     21.68 o 
  -5  10   2      253.31      270.87     14.01 o 
  -4  10   2       58.85       77.03      7.58 o 
  -3  10   2     1143.10     1183.99     25.04 o 
  -2  10   2      723.73      700.35     19.75 o 
  -1  10   2     1197.12     1172.15     29.41 o 
   0  10   2        8.72        1.34      7.51 o 
   1  10   2       72.99       63.62      9.94 o 
   2  10   2       30.43       37.05      8.69 o 
   3  10   2      331.10      332.86     15.69 o 
   4  10   2      734.31      717.97     22.22 o 
   5  10   2      487.16      525.02     25.91 o 
   6  10   2      379.26      426.53     29.11 o 
   7  10   2      278.84      270.40     72.05 o 
  -8  11   2       43.80       70.86     23.10 o 
  -7  11   2      344.26      362.60     26.72 o 
  -6  11   2      404.77      389.40     33.89 o 
  -5  11   2        7.13        3.41     13.21 o 
  -4  11   2       89.22       97.47     17.69 o 
  -3  11   2        0.74        1.39      7.22 o 
  -2  11   2      545.91      520.23     17.99 o 
  -1  11   2       34.50       37.56     10.45 o 
   0  11   2       32.48       40.80     10.05 o 
   1  11   2      404.02      413.63     16.93 o 
   2  11   2       29.48       31.22     16.57 o 
   3  11   2        5.64        2.58      8.36 o 
   4  11   2        5.38        3.45     10.23 o 
   5  11   2        0.58       -0.89      9.24 o 
   6  11   2        9.93       12.89     11.53 o 
  -7  12   2       19.94       28.33     16.94 o 
  -6  12   2       74.41       86.26     19.88 o 
  -5  12   2      120.89      124.83     23.78 o 
  -4  12   2     1045.96     1044.05     38.04 o 
  -3  12   2     1312.12     1323.28     42.31 o 
  -2  12   2      564.32      549.31     27.40 o 
  -1  12   2      519.75      506.70     18.90 o 
   0  12   2      946.83      915.03     24.52 o 
   1  12   2      929.02      899.38     24.70 o 
   2  12   2      680.15      640.85     21.48 o 
   3  12   2      248.89      259.37     15.48 o 
   4  12   2      281.88      299.02     16.92 o 
   5  12   2      373.79      357.29     18.72 o 
  -6  13   2        1.18       10.29     16.28 o 
  -5  13   2        7.18       10.60     14.85 o 
  -4  13   2       31.67       39.97     16.18 o 
  -3  13   2       65.93      111.38     21.19 o 
  -2  13   2      131.98      153.55     22.60 o 
  -1  13   2        4.49        3.86     13.35 o 
   0  13   2        0.05       -0.87     12.80 o 
   1  13   2       37.18       32.96      9.78 o 
   2  13   2       50.39       52.10     11.53 o 
   3  13   2        4.55        0.30      8.68 o 
   4  13   2        3.81       -1.61     10.02 o 
  -4  14   2       76.02      140.14     24.60 o 
  -3  14   2      231.30      308.13     80.77 o 
  -2  14   2      527.70      481.82     28.81 o 
  -1  14   2      509.70      533.31     30.08 o 
   0  14   2      208.94      286.25     53.99 o 
   1  14   2      298.21      294.25     23.86 o 
   2  14   2      178.94      213.62     19.70 o 
 -12   1   3       19.40      -33.16     22.11 o 
 -11   1   3       26.39       -6.86     21.36 o 
 -10   1   3      113.46       15.52     21.63 o 
  -9   1   3      113.24       15.42     23.90 o 
  -8   1   3       70.53       53.77     36.54 o 
  -7   1   3      141.16      107.91     29.94 o 
  -6   1   3      798.51      849.72     27.48 o 
  -5   1   3     7564.81     7764.95     96.87 o 
  -4   1   3     2577.85     2661.40     62.33 o 
  -3   1   3     1451.04     1369.39     17.95 o 
  -2   1   3        9.89       17.19      2.47 o 
  -1   1   3      339.54      306.81      5.72 o 
   0   1   3     1180.18     1212.90     10.67 o 
   1   1   3     2214.74     2073.60     15.82 o 
   2   1   3     1166.77     1030.81     10.56 o 
   3   1   3     2453.20     2446.67     18.98 o 
   4   1   3     1032.18     1058.44     12.83 o 
   5   1   3      518.45      576.51     10.86 o 
   6   1   3      112.12      139.90      9.62 o 
   7   1   3      346.91      414.37     27.79 o 
   8   1   3      312.95      351.67     29.39 o 
   9   1   3      251.63      333.47     56.24 o 
 -12   2   3        0.20      -21.73     19.87 o 
 -11   2   3       21.43      -11.09     21.02 o 
 -10   2   3        2.45      -15.07     19.09 o 
  -9   2   3       13.22        3.51     19.13 o 
  -8   2   3       11.12       15.40     15.93 o 
  -7   2   3      158.40      157.49     21.65 o 
  -6   2   3      758.82      796.28     26.63 o 
  -5   2   3      209.15      200.37     10.91 o 
  -4   2   3     2127.01     2218.19     27.20 o 
  -3   2   3      887.40      895.40     14.60 o 
  -2   2   3      316.72      346.96      5.70 o 
  -1   2   3       12.31        8.11      2.06 o 
   0   2   3      894.01      897.63     13.27 o 
   1   2   3       99.35      126.16      3.83 o 
   2   2   3     2151.15     2483.11     17.72 o 
   3   2   3      236.15      279.39      6.40 o 
   4   2   3        3.80        3.02      3.20 o 
   5   2   3      873.14      962.31     18.19 o 
   6   2   3      299.37      307.00     12.74 o 
   7   2   3      250.79      250.21     35.21 o 
   8   2   3       38.54       41.82     24.14 o 
   9   2   3       33.88      -10.23     21.54 o 
 -12   3   3       60.36       -9.83     22.40 o 
 -11   3   3      157.41       15.11     20.70 o 
 -10   3   3      149.79       23.68     19.45 o 
  -9   3   3      208.94      242.05     74.43 o 
  -8   3   3      109.24      122.85     24.21 o 
  -7   3   3      500.25      492.07     24.40 o 
  -6   3   3      452.88      501.32     17.22 o 
  -5   3   3      475.43      387.87     12.11 o 
  -4   3   3     2976.92     3095.71     34.56 o 
  -3   3   3     2821.58     2729.89     23.48 o 
  -2   3   3     1279.56     1157.89     13.12 o 
  -1   3   3      480.00      474.11      7.87 o 
   0   3   3     4396.78     4507.61     33.74 o 
   1   3   3     3783.53     3921.89     26.81 o 
   2   3   3     3934.99     3884.87     27.84 o 
   3   3   3     2292.10     2267.62     20.70 o 
   4   3   3      642.58      632.46     11.51 o 
   5   3   3     1842.63     1887.36     26.33 o 
   6   3   3      193.90      208.61     26.75 o 
   7   3   3        4.73        6.44      8.68 o 
   8   3   3       11.22       21.31     10.68 o 
   9   3   3       48.18       25.02     22.41 o 
 -11   4   3       12.25       -6.67     20.01 o 
 -10   4   3       20.58        9.00      7.73 o 
  -9   4   3      285.26      335.53     17.33 o 
  -8   4   3        1.86        7.31      6.49 o 
  -7   4   3       31.76       31.27     14.74 o 
  -6   4   3      488.98      505.35     15.47 o 
  -5   4   3      403.73      429.99     13.24 o 
  -4   4   3        0.00       -1.55      2.43 o 
  -3   4   3       50.33       57.82      4.46 o 
  -2   4   3     1792.42     1949.27     19.10 o 
  -1   4   3      784.61      797.43     11.38 o 
   0   4   3       53.87       72.64      6.40 o 
   1   4   3      227.15      222.30      7.53 o 
   2   4   3        2.43       -1.12      3.88 o 
   3   4   3        0.68        0.70      3.27 o 
   4   4   3       22.94       15.13      5.83 o 
   5   4   3       51.32       60.34     15.00 o 
   6   4   3      115.64      123.18     32.64 o 
   7   4   3      478.19      515.42     30.23 o 
   8   4   3      117.30       96.09     30.86 o 
   9   4   3        2.79      -37.52     27.06 o 
 -11   5   3       69.94       35.15     25.14 o 
 -10   5   3      194.85      211.17     20.65 o 
  -9   5   3      128.48      153.57     27.37 o 
  -8   5   3      386.48      436.26     17.17 o 
  -7   5   3       80.13      104.39     21.14 o 
  -6   5   3     1059.95     1174.99     23.60 o 
  -5   5   3      720.26      728.35     16.83 o 
  -4   5   3     2095.03     2057.04     20.96 o 
  -3   5   3     1844.58     1754.89     18.91 o 
  -2   5   3     3485.93     3481.50     29.52 o 
  -1   5   3     2016.13     1911.89     20.16 o 
   0   5   3      112.73       80.68      5.47 o 
   1   5   3      785.77      748.47     13.23 o 
   2   5   3     2026.41     1919.72     18.15 o 
   3   5   3      771.46      814.20     15.86 o 
   4   5   3     2399.94     2354.89     53.57 o 
   5   5   3        9.47       12.45      6.70 o 
   6   5   3      938.54     1021.31     31.06 o 
   7   5   3      473.38      519.66     55.09 o 
   8   5   3      460.24      522.93     44.83 o 
 -11   6   3        4.33        3.26      8.38 o 
 -10   6   3        4.75        6.73      6.90 o 
  -9   6   3       25.36       20.47      8.16 o 
  -8   6   3        9.48       16.59     10.81 o 
  -7   6   3       15.05       20.48      7.73 o 
  -6   6   3        3.33       -0.84      5.56 o 
  -5   6   3      101.46      139.33     21.78 o 
  -4   6   3      362.49      371.67      9.18 o 
  -3   6   3     1193.08     1281.59     16.65 o 
  -2   6   3       83.30       83.42      6.93 o 
  -1   6   3        2.56        0.42      3.52 o 
   0   6   3      796.54      875.69     14.48 o 
   1   6   3      153.76      174.82      8.61 o 
   2   6   3       59.18       65.72      8.66 o 
   3   6   3       37.91       37.21     10.64 o 
   4   6   3      157.45      162.42     20.51 o 
   5   6   3        0.57       -0.19      7.58 o 
   6   6   3      132.87      141.57     29.11 o 
   7   6   3       20.13       26.16     17.03 o 
   8   6   3       16.20       19.89     13.65 o 
 -11   7   3       63.01       62.37     25.11 o 
 -10   7   3       42.15       64.80     25.61 o 
  -9   7   3      140.07      181.91     38.06 o 
  -8   7   3      187.15      241.00     29.04 o 
  -7   7   3      331.33      378.10     15.80 o 
  -6   7   3       84.64      105.09     19.86 o 
  -5   7   3      121.45      140.37     16.72 o 
  -4   7   3      199.54      188.12     20.93 o 
  -3   7   3      725.80      689.47     12.94 o 
  -2   7   3     2078.93     2046.10     23.10 o 
  -1   7   3     1531.86     1541.00     20.10 o 
   0   7   3     1408.27     1380.53     19.47 o 
   1   7   3     1038.00      969.87     16.97 o 
   2   7   3      393.02      372.43     11.95 o 
   3   7   3      242.42      255.88     11.04 o 
   4   7   3       22.35        8.85      6.26 o 
   5   7   3       63.32       86.48     11.17 o 
   6   7   3      219.33      249.69     18.24 o 
   7   7   3      427.23      474.35     24.88 o 
   8   7   3      197.24      249.55     22.78 o 
 -10   8   3       18.25       -1.14     21.93 o 
  -9   8   3        0.27        5.81      8.23 o 
  -8   8   3        0.00        2.33      7.51 o 
  -7   8   3        3.92       -5.86      6.26 o 
  -6   8   3       67.49       99.59     10.65 o 
  -5   8   3        2.85        3.70      6.28 o 
  -4   8   3        1.47        1.93      5.89 o 
  -3   8   3      200.47      215.46      8.80 o 
  -2   8   3      194.21      187.00      8.65 o 
  -1   8   3       90.30       80.11      8.48 o 
   0   8   3       59.89       58.74      6.66 o 
   1   8   3       98.39      102.54      8.22 o 
   2   8   3        0.75        5.56      5.83 o 
   3   8   3       36.71       42.69      7.53 o 
   4   8   3      662.74      671.85     28.76 o 
   5   8   3       11.31       -1.65     10.46 o 
   6   8   3        9.42        8.73      9.87 o 
   7   8   3       32.95       37.33     13.05 o 
 -10   9   3       15.70       39.85     32.50 o 
  -9   9   3       65.93       66.51     39.88 o 
  -8   9   3      293.63      374.86     19.79 o 
  -7   9   3      800.61      877.21     28.69 o 
  -6   9   3      929.78      982.28     24.06 o 
  -5   9   3       34.79       44.30      8.31 o 
  -4   9   3      441.47      451.71     16.05 o 
  -3   9   3      831.78      854.32     20.86 o 
  -2   9   3      661.28      626.96     14.21 o 
  -1   9   3     1237.45     1167.57     19.47 o 
   0   9   3      975.87      999.79     18.46 o 
   1   9   3     1617.13     1582.91     23.90 o 
   2   9   3     1882.54     1823.47     26.60 o 
   3   9   3      733.95      757.21     24.94 o 
   4   9   3      562.89      611.84     20.76 o 
   5   9   3      621.55      619.69     26.72 o 
   6   9   3      335.50      340.58     22.01 o 
   7   9   3      174.01      147.18     35.73 o 
  -9  10   3       49.20       55.64     25.44 o 
  -8  10   3       38.62       21.85     19.64 o 
  -7  10   3        7.90        4.86     14.36 o 
  -6  10   3       43.34       47.58     13.26 o 
  -5  10   3       17.61        7.20      7.16 o 
  -4  10   3      377.65      383.01     15.62 o 
  -3  10   3      157.04      195.87     33.06 o 
  -2  10   3       99.20      123.12     11.68 o 
  -1  10   3      207.55      218.83     10.26 o 
   0  10   3        5.91        7.26      5.71 o 
   1  10   3      143.67      140.94     13.09 o 
   2  10   3       38.70       35.50      9.40 o 
   3  10   3       97.74       90.89     11.72 o 
   4  10   3        4.78       -2.10      9.51 o 
   5  10   3        7.70       23.23     11.86 o 
   6  10   3       73.39      111.76     18.34 o 
  -8  11   3       98.67      167.74     26.55 o 
  -7  11   3      188.27      244.98     27.99 o 
  -6  11   3       25.63       18.21     14.65 o 
  -5  11   3     1165.47     1156.14     27.26 o 
  -4  11   3      160.60      224.48     14.90 o 
  -3  11   3      731.36      757.52     21.90 o 
  -2  11   3      596.26      623.79     20.11 o 
  -1  11   3      197.05      207.68     13.65 o 
   0  11   3      161.07      179.74     30.19 o 
   1  11   3      164.30      200.12     14.85 o 
   2  11   3       90.92      114.08     15.09 o 
   3  11   3      904.80      908.52     31.19 o 
   4  11   3      362.32      400.15     27.55 o 
   5  11   3      388.40      415.52     24.34 o 
  -7  12   3        4.69       11.63     15.41 o 
  -6  12   3        6.19        8.13     13.99 o 
  -5  12   3       16.63       29.30     15.02 o 
  -4  12   3       48.55       43.76     16.58 o 
  -3  12   3       17.93       15.30      8.39 o 
  -2  12   3      153.30      158.92     13.63 o 
  -1  12   3       17.99       26.93      9.23 o 
   0  12   3       91.43       78.13     13.39 o 
   1  12   3       41.69       48.48     12.11 o 
   2  12   3      137.63      122.82     16.16 o 
   3  12   3       26.32       42.71     15.38 o 
   4  12   3       14.26       26.49     12.29 o 
  -6  13   3      153.37      201.09     27.21 o 
  -5  13   3      117.62      207.46     26.56 o 
  -4  13   3      428.80      419.82     26.43 o 
  -3  13   3      203.90      237.97     34.84 o 
  -2  13   3      532.51      479.84     23.40 o 
  -1  13   3      786.23      757.72     28.76 o 
   0  13   3      833.40      802.60     29.78 o 
   1  13   3       86.76      126.81     22.82 o 
   2  13   3       87.35       95.27     14.92 o 
   3  13   3       45.66       63.99     14.87 o 
  -4  14   3       26.77       45.47     27.54 o 
  -3  14   3        0.03       -0.78     19.89 o 
  -2  14   3       19.51       28.38     24.97 o 
  -1  14   3       31.03       24.56     24.14 o 
   0  14   3        0.93        9.40     11.04 o 
   1  14   3        8.04        2.12     11.09 o 
 -12   0   4        9.64      -17.39     32.74 o 
 -11   0   4       21.42       -5.02     31.13 o 
 -10   0   4      132.06       52.76     31.55 o 
  -9   0   4       74.76       12.55     28.26 o 
  -8   0   4       28.84       35.73     25.45 o 
  -7   0   4      982.57     1126.74     48.36 o 
  -6   0   4     3052.20     3157.34     77.44 o 
  -5   0   4     1857.40     1968.98     31.39 o 
  -4   0   4     6530.19     6646.93     67.75 o 
  -3   0   4     2420.99     2385.67     39.40 o 
  -2   0   4     1241.72     1231.71     18.08 o 
  -1   0   4     4436.05     4512.96     70.83 o 
   0   0   4       54.32       85.90      4.74 o 
   1   0   4     4757.66     4889.34     52.87 o 
   2   0   4     3211.93     3361.41     32.90 o 
   3   0   4     3977.62     4078.77     39.57 o 
   4   0   4     2394.56     2468.78     30.79 o 
   5   0   4      729.13      790.85     18.31 o 
   6   0   4      554.65      584.78     21.23 o 
   7   0   4        9.17        5.74     26.59 o 
   8   0   4      161.65      251.57     48.22 o 
 -12   1   4        5.88      -20.88     23.15 o 
 -11   1   4        7.07      -22.02     20.97 o 
 -10   1   4        1.38      -16.85     19.04 o 
  -9   1   4       73.48       18.97     19.57 o 
  -8   1   4       57.95       29.81     17.13 o 
  -7   1   4       27.53       40.48     15.22 o 
  -6   1   4     9486.91    10281.29    143.14 o 
  -5   1   4      426.45      452.90     22.40 o 
  -4   1   4      242.17      247.57      7.24 o 
  -3   1   4     1105.32     1111.42     15.29 o 
  -2   1   4        9.57        8.18      2.68 o 
  -1   1   4      287.04      333.29      9.20 o 
   0   1   4      243.87      263.27      5.73 o 
   1   1   4     1805.73     1947.10     15.43 o 
   2   1   4       77.46       80.63      4.35 o 
   3   1   4       30.24       27.14      5.40 o 
   4   1   4      211.97      241.82      7.47 o 
   5   1   4      102.52      118.39      6.37 o 
   6   1   4      109.28      106.41     15.26 o 
   7   1   4        0.19      -10.14      6.76 o 
   8   1   4       19.07       59.09     34.35 o 
 -12   2   4       56.64      -13.46     21.18 o 
 -11   2   4      192.08        4.90     21.59 o 
 -10   2   4      120.03       17.51     21.07 o 
  -9   2   4       77.93       54.75     20.51 o 
  -8   2   4      253.24      289.37     22.27 o 
  -7   2   4      151.39      156.39     11.47 o 
  -6   2   4      345.73      340.34     12.78 o 
  -5   2   4     1402.81     1478.04     23.35 o 
  -4   2   4      980.68      894.81     16.36 o 
  -3   2   4     1736.92     1634.93     16.98 o 
  -2   2   4     2314.93     2235.62     19.29 o 
  -1   2   4        9.20       21.08      2.84 o 
   0   2   4      314.76      248.66      5.63 o 
   1   2   4      311.92      279.31      6.24 o 
   2   2   4     2092.98     2033.41     16.94 o 
   3   2   4     2893.48     2931.66     23.25 o 
   4   2   4      358.58      372.69      8.75 o 
   5   2   4        8.97        8.63      6.22 o 
   6   2   4       10.36       11.98      7.09 o 
   7   2   4      353.93      399.59     22.18 o 
   8   2   4      177.52      242.02     45.24 o 
 -12   3   4       38.67      -10.46     22.17 o 
 -11   3   4       41.31      -28.68     19.12 o 
 -10   3   4        0.45       -0.20      6.56 o 
  -9   3   4       34.67       43.07      8.65 o 
  -8   3   4       31.96       46.62      8.59 o 
  -7   3   4       79.28       62.30     27.77 o 
  -6   3   4      544.09      614.81     16.51 o 
  -5   3   4       11.03       11.84      4.90 o 
  -4   3   4       60.48       55.06      7.99 o 
  -3   3   4       22.08       21.09      3.40 o 
  -2   3   4       74.85       91.11      5.22 o 
  -1   3   4      260.68      294.72      6.45 o 
   0   3   4      596.53      623.20      9.26 o 
   1   3   4      216.91      220.88      6.40 o 
   2   3   4        0.09       -2.41      2.52 o 
   3   3   4       28.59       35.84      3.98 o 
   4   3   4      240.50      270.47     11.05 o 
   5   3   4       70.22       84.68      8.83 o 
   6   3   4       37.15       28.21      7.94 o 
   7   3   4      112.95      102.12     14.27 o 
   8   3   4        0.47       -6.00     14.49 o 
 -12   4   4       16.52        9.38     26.66 o 
 -11   4   4       36.80       34.22     21.08 o 
 -10   4   4      143.86      176.70     48.47 o 
  -9   4   4      624.01      689.48     21.81 o 
  -8   4   4      642.61      722.67     29.70 o 
  -7   4   4      346.17      375.07     17.28 o 
  -6   4   4      126.37      170.03     24.73 o 
  -5   4   4      148.17      159.42     17.24 o 
  -4   4   4      438.69      412.87      9.43 o 
  -3   4   4      843.49      806.66     12.32 o 
  -2   4   4     2132.16     2068.67     16.94 o 
  -1   4   4     3154.25     3080.50     31.88 o 
   0   4   4     2028.70     1967.19     24.84 o 
   1   4   4      888.62      866.05     15.00 o 
   2   4   4      460.65      454.47      9.59 o 
   3   4   4      656.95      629.93     11.73 o 
   4   4   4     1890.50     1982.06     29.97 o 
   5   4   4      723.97      754.92     19.83 o 
   6   4   4      761.14      814.52     21.59 o 
   7   4   4      202.11      208.75     18.44 o 
   8   4   4      145.89      168.32     18.04 o 
 -11   5   4       33.44       31.60     10.29 o 
 -10   5   4       15.52       20.02     11.03 o 
  -9   5   4        1.28       -1.76      9.06 o 
  -8   5   4        2.72       -4.19      9.49 o 
  -7   5   4      128.10      154.53     11.85 o 
  -6   5   4      140.64      141.63     24.25 o 
  -5   5   4      154.35      166.45     10.56 o 
  -4   5   4      102.05      119.87     12.52 o 
  -3   5   4        4.17        8.75      3.49 o 
  -2   5   4      155.35      166.58      4.95 o 
  -1   5   4     1123.85     1230.96     16.26 o 
   0   5   4      450.23      487.13     10.77 o 
   1   5   4        2.93        5.83      4.46 o 
   2   5   4       59.16       63.39      6.61 o 
   3   5   4      249.68      248.86     12.19 o 
   4   5   4      619.57      622.43     17.95 o 
   5   5   4      109.68      113.55     19.70 o 
   6   5   4        0.81        1.42      7.86 o 
   7   5   4        6.87       20.61     11.13 o 
   8   5   4        8.77        2.11     12.55 o 
 -11   6   4       56.55       61.23     29.77 o 
 -10   6   4      269.82      347.84     19.86 o 
  -9   6   4       43.07       45.90     10.07 o 
  -8   6   4       12.57       20.62      7.53 o 
  -7   6   4       23.62       25.33      7.49 o 
  -6   6   4      237.85      264.02     12.59 o 
  -5   6   4     1237.76     1262.16     17.76 o 
  -4   6   4     2454.15     2402.29     25.23 o 
  -3   6   4     3926.39     4025.91     43.17 o 
  -2   6   4      272.65      239.37      8.22 o 
  -1   6   4      966.49      944.32     15.17 o 
   0   6   4     1295.27     1165.61     24.00 o 
   1   6   4     1318.60     1284.02     19.45 o 
   2   6   4     1344.62     1354.48     24.13 o 
   3   6   4        5.35        7.52      6.53 o 
   4   6   4        4.29        5.90      7.19 o 
   5   6   4      831.54      868.20     22.41 o 
   6   6   4      368.63      364.85     32.87 o 
   7   6   4      266.24      277.94     47.60 o 
 -11   7   4       16.81       22.84     30.74 o 
 -10   7   4        1.41        5.88     17.52 o 
  -9   7   4       58.26       58.79     13.49 o 
  -8   7   4        2.24        1.51      6.96 o 
  -7   7   4        4.50        5.76      7.31 o 
  -6   7   4        0.03       -8.72      5.86 o 
  -5   7   4       42.34       45.06      8.98 o 
  -4   7   4      233.12      256.13      9.18 o 
  -3   7   4      104.28      118.23      7.08 o 
  -2   7   4      192.82      198.68      8.30 o 
  -1   7   4        0.75       -0.68      4.64 o 
   0   7   4      526.80      550.86     13.08 o 
   1   7   4     1072.16     1105.65     21.89 o 
   2   7   4      877.83      867.90     20.36 o 
   3   7   4      321.83      298.04     13.92 o 
   4   7   4       58.56       75.37     12.58 o 
   5   7   4      181.07      185.39     26.11 o 
   6   7   4        4.43        5.91     10.03 o 
   7   7   4        2.06        7.81     10.90 o 
 -10   8   4        6.57        0.68     12.10 o 
  -9   8   4       78.29       92.57     11.63 o 
  -8   8   4      397.19      462.69     19.80 o 
  -7   8   4      223.22      254.79     13.92 o 
  -6   8   4      141.43      184.15     16.88 o 
  -5   8   4      342.11      339.03     14.39 o 
  -4   8   4      805.29      757.99     20.31 o 
  -3   8   4     1361.33     1279.14     19.24 o 
  -2   8   4     2471.76     2483.50     28.34 o 
  -1   8   4      837.73      817.86     15.97 o 
   0   8   4     1071.60     1044.66     21.25 o 
   1   8   4      445.94      440.44     15.26 o 
   2   8   4      344.22      316.39     19.09 o 
   3   8   4      897.68      899.56     22.34 o 
   4   8   4      931.35      888.02     23.15 o 
   5   8   4      393.85      405.80     22.58 o 
   6   8   4      130.34      185.73     55.81 o 
 -10   9   4       15.62       14.14     25.40 o 
  -9   9   4       75.47       85.61     18.01 o 
  -8   9   4      119.65      129.30     16.36 o 
  -7   9   4      179.67      227.12     15.75 o 
  -6   9   4      125.41      157.44     18.71 o 
  -5   9   4        8.06        6.86      6.74 o 
  -4   9   4       44.52       62.69      9.52 o 
  -3   9   4       31.45       41.81      7.15 o 
  -2   9   4       57.61       56.35      7.93 o 
  -1   9   4       15.48       18.51      6.81 o 
   0   9   4       70.38       71.44      8.85 o 
   1   9   4      227.61      236.30     13.20 o 
   2   9   4       68.47       65.97      9.79 o 
   3   9   4       85.29       83.50     10.47 o 
   4   9   4      227.20      240.90     28.18 o 
   5   9   4       69.40       78.88     33.19 o 
   6   9   4        0.75       10.44     11.68 o 
  -9  10   4      279.84      185.21     44.17 o 
  -8  10   4      155.38      196.49     17.62 o 
  -7  10   4      133.51      171.43     14.25 o 
  -6  10   4      378.26      401.14     16.94 o 
  -5  10   4      533.73      554.46     18.85 o 
  -4  10   4      304.70      309.09     14.77 o 
  -3  10   4       50.15       59.34     19.06 o 
  -2  10   4      157.26      146.64     10.70 o 
  -1  10   4      122.62      125.86     10.22 o 
   0  10   4      626.53      664.07     19.07 o 
   1  10   4     1435.20     1347.99     27.02 o 
   2  10   4      482.66      471.94     17.62 o 
   3  10   4      321.17      305.31     20.02 o 
   4  10   4      204.55      198.96     27.40 o 
   5  10   4      132.48      141.75     37.05 o 
  -8  11   4        4.31        8.16     16.30 o 
  -7  11   4       11.98       22.61      9.78 o 
  -6  11   4       56.00       61.91     12.88 o 
  -5  11   4      283.95      257.71     17.42 o 
  -4  11   4        2.38       -5.77      8.84 o 
  -3  11   4        0.29       -4.59      8.96 o 
  -2  11   4       27.12       22.70      9.89 o 
  -1  11   4       35.02       24.47      7.68 o 
   0  11   4       11.71       14.56      7.68 o 
   1  11   4       11.89        3.23      7.72 o 
   2  11   4        2.91        1.43     10.11 o 
   3  11   4        1.03       -6.34      9.86 o 
   4  11   4       15.98       18.96     11.88 o 
  -7  12   4      634.56      639.20     48.97 o 
  -6  12   4      352.04      370.63     37.65 o 
  -5  12   4       14.72        9.70     10.03 o 
  -4  12   4       64.28       69.68     13.06 o 
  -3  12   4      511.73      453.09     28.70 o 
  -2  12   4     1423.35     1366.86     43.00 o 
  -1  12   4     1223.36     1181.37     35.44 o 
   0  12   4      495.55      495.77     24.34 o 
   1  12   4      308.74      301.74     20.88 o 
   2  12   4      264.98      239.53     20.74 o 
   3  12   4      159.25      132.49     22.14 o 
  -5  13   4       18.25       18.04     22.70 o 
  -4  13   4        0.24       -3.20     10.13 o 
  -3  13   4       30.78       11.04     10.53 o 
  -2  13   4        0.24       -1.46      9.75 o 
  -1  13   4        4.81       -0.13      9.98 o 
   0  13   4       13.95       18.36     11.53 o 
   1  13   4       22.48       31.13     12.97 o 
   2  13   4        0.74       -2.58     15.44 o 
 -12   1   5       22.68       -7.22     23.29 o 
 -11   1   5       38.72        3.72     21.61 o 
 -10   1   5      111.89       32.24     20.47 o 
  -9   1   5      428.36      431.59     26.30 o 
  -8   1   5      992.79      989.89     23.36 o 
  -7   1   5       85.20       96.68     19.65 o 
  -6   1   5       52.59       46.43      7.11 o 
  -5   1   5       69.31       76.07      6.19 o 
  -4   1   5     1270.61     1247.05     16.00 o 
  -3   1   5     2952.26     2890.84     28.81 o 
  -2   1   5     1588.27     1539.07     16.23 o 
  -1   1   5     1026.78     1009.48     11.52 o 
   0   1   5      916.36      936.04     11.50 o 
   1   1   5      913.32      884.86     10.84 o 
   2   1   5      665.60      640.98     10.70 o 
   3   1   5      298.88      306.48      8.67 o 
   4   1   5      553.80      559.29     11.56 o 
   5   1   5      308.81      317.25     11.51 o 
   6   1   5      516.55      540.65     20.15 o 
   7   1   5      194.89      215.97     21.15 o 
 -12   2   5       11.96        8.15     12.44 o 
 -11   2   5        0.07        0.32     13.14 o 
 -10   2   5       31.58       13.71     15.13 o 
  -9   2   5       62.29       67.98     10.83 o 
  -8   2   5       69.03       86.95     10.31 o 
  -7   2   5      234.69      224.82     11.56 o 
  -6   2   5       46.52       55.61     14.41 o 
  -5   2   5       39.49       37.61      4.68 o 
  -4   2   5       16.24       11.96      4.51 o 
  -3   2   5      238.45      259.47      7.05 o 
  -2   2   5        0.16        2.60      2.58 o 
  -1   2   5     1315.19     1422.08     15.90 o 
   0   2   5      325.57      372.38     10.65 o 
   1   2   5      112.97      106.11      5.77 o 
   2   2   5      241.24      267.60      7.57 o 
   3   2   5      225.02      220.98      9.11 o 
   4   2   5      815.62      796.25     18.60 o 
   5   2   5      284.31      271.17     13.32 o 
   6   2   5        1.58        2.10      7.43 o 
   7   2   5        9.94        5.13      8.38 o 
 -12   3   5        3.79       -0.18      8.00 o 
 -11   3   5       47.45       37.92     12.34 o 
 -10   3   5      170.77      157.14     27.56 o 
  -9   3   5      112.60      126.14     12.22 o 
  -8   3   5       79.33       91.72     15.73 o 
  -7   3   5      569.74      635.65     21.28 o 
  -6   3   5      634.71      648.92     17.22 o 
  -5   3   5      352.93      346.87     12.25 o 
  -4   3   5     1434.68     1435.06     15.28 o 
  -3   3   5     2324.51     2282.67     21.65 o 
  -2   3   5     2485.01     2405.62     21.94 o 
  -1   3   5      772.36      730.10     11.15 o 
   0   3   5      629.43      579.81      9.14 o 
   1   3   5      504.65      489.12     10.84 o 
   2   3   5     4268.27     4316.36     36.46 o 
   3   3   5      939.09     1001.45     16.72 o 
   4   3   5      804.34      872.66     20.31 o 
   5   3   5      260.59      281.27     15.23 o 
   6   3   5       50.16       69.68     10.22 o 
   7   3   5       79.88      110.41     12.44 o 
 -12   4   5       23.69        2.44     13.88 o 
 -11   4   5        7.87       -4.29      7.16 o 
 -10   4   5        1.31       -0.57      7.35 o 
  -9   4   5       28.94       34.01     14.44 o 
  -8   4   5       29.04       21.41      7.55 o 
  -7   4   5       10.56       16.44      6.85 o 
  -6   4   5        2.27       -1.08      8.11 o 
  -5   4   5        0.78       -0.11      3.73 o 
  -4   4   5      511.90      548.79     12.36 o 
  -3   4   5      510.14      556.54     10.15 o 
  -2   4   5      219.18      208.20      6.53 o 
  -1   4   5      171.14      168.21      8.48 o 
   0   4   5       20.01       23.43      5.73 o 
   1   4   5      485.73      497.75     11.22 o 
   2   4   5       47.75       34.74      5.90 o 
   3   4   5        3.99        1.15      6.49 o 
   4   4   5      554.93      581.29     17.61 o 
   5   4   5      304.46      287.39     14.45 o 
   6   4   5       14.05        4.06      8.12 o 
   7   4   5        5.96       -1.17     10.81 o 
 -11   5   5       78.58       88.34     27.55 o 
 -10   5   5       48.77       59.61     11.36 o 
  -9   5   5      133.95      136.85     24.03 o 
  -8   5   5       53.99       64.49     20.72 o 
  -7   5   5      157.16      203.63     22.95 o 
  -6   5   5      191.36      188.44      9.20 o 
  -5   5   5     1999.77     2045.89     23.71 o 
  -4   5   5      940.89      913.00     15.37 o 
  -3   5   5      888.85      800.44     12.34 o 
  -2   5   5      341.34      298.19     10.79 o 
  -1   5   5      940.71      895.68     17.94 o 
   0   5   5      477.81      469.93     13.90 o 
   1   5   5     2539.83     2493.20     26.19 o 
   2   5   5        4.87        4.65      6.33 o 
   3   5   5     2433.97     2444.73     35.13 o 
   4   5   5      276.85      260.50     13.28 o 
   5   5   5      718.67      773.40     21.90 o 
   6   5   5      175.55      177.40     17.99 o 
   7   5   5       58.28       59.65     14.07 o 
 -11   6   5        0.04       -5.20      8.57 o 
 -10   6   5        3.23       -0.43      8.15 o 
  -9   6   5       85.41       73.62     11.83 o 
  -8   6   5      150.03      158.28     14.90 o 
  -7   6   5      205.34      253.13     13.54 o 
  -6   6   5       90.41      107.70      7.24 o 
  -5   6   5      185.32      187.58      8.43 o 
  -4   6   5       54.91       58.38      7.73 o 
  -3   6   5      222.87      245.39     10.44 o 
  -2   6   5      331.82      323.27     11.87 o 
  -1   6   5      479.15      456.82     13.96 o 
   0   6   5       12.58       12.32      6.26 o 
   1   6   5        2.17        2.31      6.39 o 
   2   6   5      177.39      162.57     18.04 o 
   3   6   5       34.78       41.21      8.21 o 
   4   6   5       28.50       26.78      8.23 o 
   5   6   5        8.30        7.47      8.06 o 
   6   6   5        0.06        1.93      8.94 o 
 -11   7   5       27.96       33.96     26.05 o 
 -10   7   5       50.99       67.45     21.39 o 
  -9   7   5       43.78       55.16     11.17 o 
  -8   7   5       95.89      133.56     13.07 o 
  -7   7   5       92.45      112.71     12.22 o 
  -6   7   5      607.69      645.94     19.03 o 
  -5   7   5      843.28      859.69     17.83 o 
  -4   7   5      793.06      784.49     17.29 o 
  -3   7   5      576.17      547.82     15.03 o 
  -2   7   5     1143.63     1068.56     20.77 o 
  -1   7   5      541.68      546.41     20.25 o 
   0   7   5      419.66      425.16     14.68 o 
   1   7   5      206.80      206.10     12.33 o 
   2   7   5       64.18       69.04      9.79 o 
   3   7   5      244.64      276.41     14.11 o 
   4   7   5      831.32      883.14     29.91 o 
   5   7   5      298.26      294.38     15.78 o 
   6   7   5      103.99      144.09     25.10 o 
 -10   8   5        0.27       -0.24     19.53 o 
  -9   8   5       18.34       12.27     11.53 o 
  -8   8   5       25.22       17.91      9.50 o 
  -7   8   5        0.47       -1.10      7.81 o 
  -6   8   5      303.07      310.17     17.29 o 
  -5   8   5      216.18      214.45     17.63 o 
  -4   8   5      116.44      114.73     12.27 o 
  -3   8   5        0.81       -3.44      5.96 o 
  -2   8   5        1.30        1.95      7.98 o 
  -1   8   5        1.84        2.91      6.22 o 
   0   8   5       13.07       16.66      7.08 o 
   1   8   5       28.49       27.85     11.69 o 
   2   8   5      194.04      184.24     14.02 o 
   3   8   5       31.45       20.96      8.24 o 
   4   8   5        1.83       10.64      8.42 o 
   5   8   5      101.81      129.12     31.17 o 
  -9   9   5      146.41      188.78     41.41 o 
  -8   9   5       32.02       34.63     11.08 o 
  -7   9   5      421.05      471.78     34.34 o 
  -6   9   5      183.73      205.72     50.83 o 
  -5   9   5      105.21      117.68     13.38 o 
  -4   9   5      160.43      173.94     22.86 o 
  -3   9   5      239.60      231.30     11.77 o 
  -2   9   5     1021.17      995.97     22.21 o 
  -1   9   5     1515.27     1438.82     27.24 o 
   0   9   5      867.85      862.97     21.64 o 
   1   9   5     1293.99     1259.90     26.45 o 
   2   9   5      821.11      745.30     29.01 o 
   3   9   5      469.31      437.64     18.17 o 
   4   9   5      210.84      176.38     14.10 o 
   5   9   5      231.43      298.10     22.16 o 
  -9  10   5      138.96      172.32     22.77 o 
  -8  10   5       28.54       41.81     21.45 o 
  -7  10   5       77.62       92.88     28.86 o 
  -6  10   5        0.46       -7.85     10.43 o 
  -5  10   5        1.85        0.87      8.50 o 
  -4  10   5      109.29       96.24     19.36 o 
  -3  10   5       98.87      115.54     14.54 o 
  -2  10   5       29.18       36.53     11.16 o 
  -1  10   5      316.13      273.37     13.98 o 
   0  10   5       13.09        9.12      7.68 o 
   1  10   5       33.33       22.26      8.43 o 
   2  10   5       60.25       91.11     11.60 o 
   3  10   5       30.07       33.25      9.58 o 
   4  10   5        7.37        1.38     10.64 o 
  -8  11   5      387.06      382.64     22.94 o 
  -7  11   5       61.07       76.92     15.47 o 
  -6  11   5      498.81      537.35     24.63 o 
  -5  11   5      167.55      199.08     57.07 o 
  -4  11   5       44.33       50.86     12.01 o 
  -3  11   5       82.66       68.16     21.18 o 
  -2  11   5       85.35       88.15     12.64 o 
  -1  11   5      448.16      453.23     17.51 o 
   0  11   5     1393.90     1379.02     29.22 o 
   1  11   5      611.80      648.12     21.14 o 
   2  11   5      501.28      457.67     19.00 o 
   3  11   5       25.89       40.56     23.03 o 
  -6  12   5        2.87       -3.05     10.46 o 
  -5  12   5       15.09        9.38     13.05 o 
  -4  12   5        4.33        5.36     10.16 o 
  -3  12   5      118.16      124.76     15.84 o 
  -2  12   5        2.87       -2.46      9.62 o 
  -1  12   5       88.50       77.79     20.55 o 
   0  12   5        2.05       -9.81      8.03 o 
   1  12   5       49.08       46.21     14.35 o 
   2  12   5       51.18       73.09     15.45 o 
  -4  13   5      320.87      296.56     20.84 o 
  -3  13   5      189.71      221.19     20.46 o 
  -2  13   5       71.11       70.39     14.95 o 
  -1  13   5      123.91      141.46     17.86 o 
   0  13   5       98.81       94.88     19.96 o 
 -12   0   6       13.57      -12.07     30.53 o 
 -11   0   6       10.52        0.72     27.24 o 
 -10   0   6      233.54      243.30     18.41 o 
  -9   0   6        7.52       12.18      7.91 o 
  -8   0   6      168.61      193.38     30.33 o 
  -7   0   6      434.70      427.13     17.34 o 
  -6   0   6      593.12      627.72     20.75 o 
  -5   0   6      242.68      244.71     12.18 o 
  -4   0   6     1268.67     1247.66     31.86 o 
  -3   0   6      199.63      184.80     13.69 o 
  -2   0   6     6355.13     6390.93     60.73 o 
  -1   0   6     2521.97     2526.23     33.15 o 
   0   0   6     2651.56     2680.27     35.01 o 
   1   0   6      617.28      616.16     20.84 o 
   2   0   6      488.71      491.52     15.98 o 
   3   0   6      439.27      486.00     16.33 o 
   4   0   6       74.83       97.16     10.10 o 
   5   0   6      555.56      582.92     28.82 o 
 -12   1   6        7.80       -3.11      9.67 o 
 -11   1   6        8.38       -0.43     10.58 o 
 -10   1   6       33.34       28.27      8.84 o 
  -9   1   6     1588.01     1542.74     35.88 o 
  -8   1   6      192.88      200.05      9.83 o 
  -7   1   6      236.20      256.00     11.24 o 
  -6   1   6       63.50       65.67      8.55 o 
  -5   1   6       20.18       19.16      5.12 o 
  -4   1   6      337.53      324.71      9.93 o 
  -3   1   6        0.79        2.39      3.84 o 
  -2   1   6      117.56      128.90      6.78 o 
  -1   1   6        5.91        2.16      3.34 o 
   0   1   6        3.32        2.21      3.56 o 
   1   1   6      456.45      472.75     10.71 o 
   2   1   6      234.98      239.43      8.66 o 
   3   1   6      330.79      294.80     19.85 o 
   4   1   6      110.76      124.95      9.13 o 
   5   1   6        9.19       14.95      8.10 o 
   6   1   6       17.09      -10.16     11.29 o 
 -12   2   6        1.64       -8.71      6.54 o 
 -11   2   6       85.15        8.97     21.42 o 
 -10   2   6      135.94       58.41     21.63 o 
  -9   2   6     1078.36     1091.97     73.67 o 
  -8   2   6      503.41      529.24     18.11 o 
  -7   2   6       81.77       79.33     10.71 o 
  -6   2   6       25.95       19.38      5.39 o 
  -5   2   6      543.83      553.40     13.50 o 
  -4   2   6      441.88      441.90     11.69 o 
  -3   2   6     1678.96     1648.68     18.76 o 
  -2   2   6      388.70      361.08      8.83 o 
  -1   2   6      886.00      820.31     11.71 o 
   0   2   6     1149.65     1096.65     13.83 o 
   1   2   6      128.22      135.82      7.88 o 
   2   2   6      212.21      221.54      9.94 o 
   3   2   6      172.88      172.69      9.48 o 
   4   2   6     1074.37     1065.55     26.42 o 
   5   2   6      322.90      367.84     17.39 o 
   6   2   6      154.42      156.00     13.92 o 
 -12   3   6        6.02       -5.21     11.84 o 
 -11   3   6       53.91       57.08     24.09 o 
 -10   3   6       41.16       42.79      9.74 o 
  -9   3   6       54.15       66.17     10.05 o 
  -8   3   6      138.74      136.26     13.19 o 
  -7   3   6       81.73       57.57     42.60 o 
  -6   3   6        1.82        0.42      4.09 o 
  -5   3   6      189.92      189.72      8.81 o 
  -4   3   6      838.49      864.22     13.75 o 
  -3   3   6      504.63      528.47     10.65 o 
  -2   3   6       11.58       13.91      3.96 o 
  -1   3   6      119.13      130.57      8.59 o 
   0   3   6      285.36      294.76      9.48 o 
   1   3   6        3.81        5.63      4.46 o 
   2   3   6      465.73      478.87     12.37 o 
   3   3   6      390.75      351.95     12.62 o 
   4   3   6      120.80      105.82     14.64 o 
   5   3   6       10.35       15.17      8.50 o 
   6   3   6       23.24       32.01     10.83 o 
 -11   4   6       80.63       75.45     23.20 o 
 -10   4   6      107.27       98.67     26.96 o 
  -9   4   6       45.99       50.21     15.79 o 
  -8   4   6      111.00      116.74     15.95 o 
  -7   4   6       72.54      107.83     14.43 o 
  -6   4   6      118.08      149.11     37.23 o 
  -5   4   6      355.91      358.20      9.57 o 
  -4   4   6      697.93      670.75     12.30 o 
  -3   4   6      802.20      778.57     12.91 o 
  -2   4   6      743.23      687.07     15.93 o 
  -1   4   6      520.80      491.90     14.12 o 
   0   4   6      572.31      539.84     12.26 o 
   1   4   6      996.18     1022.92     17.04 o 
   2   4   6      344.03      370.87     11.46 o 
   3   4   6     1049.96     1143.05     24.15 o 
   4   4   6      383.31      403.10     18.42 o 
   5   4   6      443.47      504.34     20.75 o 
   6   4   6      200.49      221.24     16.52 o 
 -11   5   6        6.14       -1.40      9.16 o 
 -10   5   6        8.35       21.78      9.64 o 
  -9   5   6       11.76       11.45      8.60 o 
  -8   5   6        8.86       11.85      7.21 o 
  -7   5   6        9.32        6.83      4.77 o 
  -6   5   6       93.27       97.33      8.72 o 
  -5   5   6        1.78        2.27      3.58 o 
  -4   5   6      116.11      125.69     20.06 o 
  -3   5   6      142.53      145.32      8.71 o 
  -2   5   6       59.16       73.42      9.11 o 
  -1   5   6        3.26       10.03      5.86 o 
   0   5   6        2.69       -0.73      4.33 o 
   1   5   6      999.46      979.67     21.57 o 
   2   5   6        1.22        5.27      6.80 o 
   3   5   6        1.67       -0.96      6.93 o 
   4   5   6       26.14       27.05      9.73 o 
   5   5   6        1.23       -1.73      8.82 o 
   6   5   6       28.69       52.78     11.94 o 
 -11   6   6        3.43       15.73     10.51 o 
 -10   6   6        6.91       17.90      9.70 o 
  -9   6   6       30.99       46.89     10.96 o 
  -8   6   6      170.58      211.20     43.89 o 
  -7   6   6      788.26      822.26     26.40 o 
  -6   6   6      768.43      809.56     17.99 o 
  -5   6   6      163.49      186.82     19.00 o 
  -4   6   6      823.77      810.60     18.10 o 
  -3   6   6     1610.76     1548.38     25.33 o 
  -2   6   6     1655.89     1620.65     26.41 o 
  -1   6   6     1487.15     1432.81     25.15 o 
   0   6   6      181.70      165.86     16.92 o 
   1   6   6      300.76      325.27     14.12 o 
   2   6   6      743.33      742.64     20.36 o 
   3   6   6      805.13      798.30     21.68 o 
   4   6   6      414.56      435.98     17.80 o 
   5   6   6      146.53      149.67     14.64 o 
 -10   7   6       17.26       24.76     24.17 o 
  -9   7   6       22.63       27.16      9.32 o 
  -8   7   6       31.24       52.65     11.53 o 
  -7   7   6        0.01       -7.50      7.35 o 
  -6   7   6       16.82       19.72      9.22 o 
  -5   7   6      130.82      140.81     14.15 o 
  -4   7   6       74.33       93.23     11.57 o 
  -3   7   6      170.29      184.24     16.83 o 
  -2   7   6      107.27      113.34     13.74 o 
  -1   7   6       24.72       39.92      7.74 o 
   0   7   6       18.97       12.39      7.15 o 
   1   7   6      533.25      532.10     17.62 o 
   2   7   6       25.75       23.02      8.26 o 
   3   7   6       16.66        4.97      7.88 o 
   4   7   6        3.93        0.54      8.15 o 
   5   7   6        3.26       15.73      9.15 o 
 -10   8   6        3.47       14.43     28.50 o 
  -9   8   6       41.74       58.56     13.05 o 
  -8   8   6       93.01      113.10     17.54 o 
  -7   8   6      260.10      283.40     18.42 o 
  -6   8   6      594.04      573.07     23.25 o 
  -5   8   6      914.99      960.27     20.82 o 
  -4   8   6      311.86      309.20     13.09 o 
  -3   8   6      165.46      160.71     11.28 o 
  -2   8   6       24.58       19.10      7.25 o 
  -1   8   6       36.95       37.98      7.99 o 
   0   8   6     1347.27     1266.28     26.24 o 
   1   8   6     1158.55     1123.55     25.46 o 
   2   8   6      956.23      955.16     24.42 o 
   3   8   6      181.75      195.67     26.88 o 
   4   8   6      139.76      155.40     13.99 o 
  -9   9   6       17.49       30.17     13.02 o 
  -8   9   6        0.06      -12.96      9.31 o 
  -7   9   6        1.23       -5.11      8.58 o 
  -6   9   6      105.95      114.09     19.24 o 
  -5   9   6      144.64      170.78     16.09 o 
  -4   9   6        0.01       -0.41      6.01 o 
  -3   9   6       24.12       23.65      9.22 o 
  -2   9   6       89.05       85.59      9.69 o 
  -1   9   6      187.78      169.02     12.18 o 
   0   9   6        2.73        2.25      7.17 o 
   1   9   6      139.64      154.06     13.38 o 
   2   9   6      132.14      119.97     12.35 o 
   3   9   6       44.42       27.92      9.27 o 
  -8  10   6      254.06      279.96     19.95 o 
  -7  10   6      136.59      154.77     16.97 o 
  -6  10   6        6.50       -3.78      8.89 o 
  -5  10   6       24.38       16.76     10.15 o 
  -4  10   6       53.40       44.17     11.73 o 
  -3  10   6      249.43      255.12     13.68 o 
  -2  10   6      861.18      859.63     22.48 o 
  -1  10   6      442.58      427.03     24.97 o 
   0  10   6      396.14      375.15     17.08 o 
   1  10   6      163.60      186.67     14.05 o 
   2  10   6      196.84      187.00     14.65 o 
   3  10   6      229.87      212.60     18.35 o 
  -7  11   6        5.65        2.07     10.15 o 
  -6  11   6       63.89       62.05     13.82 o 
  -5  11   6      225.66      245.14     69.68 o 
  -4  11   6      250.97      251.38     19.91 o 
  -3  11   6       17.32       17.40     10.96 o 
  -2  11   6       30.67       15.08      8.37 o 
  -1  11   6       43.45       46.72      9.84 o 
   0  11   6        5.30       -0.08      8.24 o 
   1  11   6        1.98       -1.16      8.63 o 
  -5  12   6      642.08      627.61     27.90 o 
  -4  12   6      349.78      360.31     38.01 o 
  -3  12   6      126.13      148.37     25.66 o 
  -2  12   6      141.23      151.05     17.97 o 
  -1  12   6      295.24      271.74     16.85 o 
   0  12   6      353.97      331.97     17.67 o 
 -12   1   7       42.78       28.96     18.50 o 
 -11   1   7       73.23       54.35     19.00 o 
 -10   1   7       26.32       27.78      6.66 o 
  -9   1   7       64.66       68.23     12.60 o 
  -8   1   7      140.57      164.24     19.99 o 
  -7   1   7      235.60      263.46     11.37 o 
  -6   1   7      375.83      408.10     14.96 o 
  -5   1   7      131.01      146.07      9.59 o 
  -4   1   7      695.81      695.39     18.11 o 
  -3   1   7     1200.95     1154.49     18.66 o 
  -2   1   7     1853.61     1790.61     20.58 o 
  -1   1   7      583.25      557.10     11.81 o 
   0   1   7       88.50       87.00      6.16 o 
   1   1   7       12.92        9.13      5.37 o 
   2   1   7       32.39       30.12      6.76 o 
   3   1   7      706.25      683.62     17.32 o 
   4   1   7      503.86      533.59     20.18 o 
   5   1   7      353.68      438.59     28.93 o 
 -12   2   7        3.89        2.86      8.38 o 
 -11   2   7       24.35        8.55     17.60 o 
 -10   2   7        6.95        4.87      5.39 o 
  -9   2   7        0.09       -7.55      5.03 o 
  -8   2   7        0.06       -6.18      4.49 o 
  -7   2   7        3.87        6.31      6.20 o 
  -6   2   7        6.91       10.39      5.13 o 
  -5   2   7       34.94       36.56     10.19 o 
  -4   2   7      515.04      504.80     12.72 o 
  -3   2   7      282.19      285.23     10.10 o 
  -2   2   7       28.64       31.74      7.76 o 
  -1   2   7       10.14        7.79      4.90 o 
   0   2   7      109.26      106.45      7.88 o 
   1   2   7      607.59      566.45     14.98 o 
   2   2   7      132.79      121.44      8.78 o 
   3   2   7       11.39       -0.28      6.03 o 
   4   2   7        3.50        6.96      8.42 o 
   5   2   7       43.49       47.66     10.50 o 
 -11   3   7       22.51       25.49      9.90 o 
 -10   3   7      220.34      236.49     66.54 o 
  -9   3   7      275.45      297.73     13.14 o 
  -8   3   7      140.70      153.18     10.84 o 
  -7   3   7      438.36      494.75     16.83 o 
  -6   3   7      128.03      141.96      9.88 o 
  -5   3   7      304.75      303.03     11.59 o 
  -4   3   7       59.46       71.78      6.23 o 
  -3   3   7      283.43      258.30     12.92 o 
  -2   3   7      937.98      889.61     22.07 o 
  -1   3   7     2968.07     2918.89     33.09 o 
   0   3   7      815.23      807.79     17.44 o 
   1   3   7     1506.54     1535.13     24.43 o 
   2   3   7      800.83      820.05     18.52 o 
   3   3   7      169.07      224.19     15.02 o 
   4   3   7      197.41      220.97     16.94 o 
   5   3   7       75.10       81.50     11.97 o 
 -11   4   7       33.71       29.93     10.61 o 
 -10   4   7       12.74        7.08      8.34 o 
  -9   4   7        4.23        6.54      7.96 o 
  -8   4   7        4.55       11.47      5.40 o 
  -7   4   7        1.61        0.73      4.91 o 
  -6   4   7      209.67      219.87      8.77 o 
  -5   4   7       82.07       88.21      8.89 o 
  -4   4   7        4.12        4.18      5.16 o 
  -3   4   7       31.48       31.40      7.39 o 
  -2   4   7      511.68      511.52     17.69 o 
  -1   4   7     1063.24     1027.61     21.06 o 
   0   4   7        5.84        5.07      5.13 o 
   1   4   7      116.23      112.58      8.64 o 
   2   4   7      631.81      618.44     21.75 o 
   3   4   7      138.72      124.28     12.55 o 
   4   4   7        0.13        1.25      8.39 o 
   5   4   7       36.85       56.99     20.02 o 
 -11   5   7        1.24       -2.63     12.46 o 
 -10   5   7        0.84        5.50      8.68 o 
  -9   5   7       36.10       50.21     11.22 o 
  -8   5   7      520.58      573.57     16.62 o 
  -7   5   7      184.62      182.63     20.05 o 
  -6   5   7      428.41      420.32     11.28 o 
  -5   5   7       87.93       91.68     14.47 o 
  -4   5   7      260.07      246.94     11.50 o 
  -3   5   7      505.04      510.71     15.34 o 
  -2   5   7      934.61      913.07     21.34 o 
  -1   5   7      182.72      170.65     12.52 o 
   0   5   7     1597.98     1583.95     24.89 o 
   1   5   7       61.59       53.85     10.02 o 
   2   5   7      371.45      404.13     18.91 o 
   3   5   7      229.61      244.49     22.74 o 
   4   5   7      146.98      141.71     14.30 o 
 -10   6   7       13.67       13.48      9.65 o 
  -9   6   7        2.24       16.89     21.84 o 
  -8   6   7        2.12        1.78      8.56 o 
  -7   6   7        4.99        6.88      5.73 o 
  -6   6   7       10.31        9.61      5.71 o 
  -5   6   7        0.21        1.62      5.65 o 
  -4   6   7        9.17       11.42      6.34 o 
  -3   6   7       30.94       33.02      6.99 o 
  -2   6   7      332.27      319.55     13.58 o 
  -1   6   7        9.10       12.74      6.88 o 
   0   6   7      167.50      145.57     16.48 o 
   1   6   7        0.72        6.06     13.41 o 
   2   6   7        0.20       -9.33     10.28 o 
   3   6   7       29.94       36.79     10.43 o 
   4   6   7        5.99       -4.84      9.04 o 
 -10   7   7       26.96       29.60     26.32 o 
  -9   7   7      249.06      301.60     22.50 o 
  -8   7   7      227.27      263.48     18.52 o 
  -7   7   7      265.18      286.27     25.10 o 
  -6   7   7      141.04      157.74     20.88 o 
  -5   7   7      507.42      539.58     23.96 o 
  -4   7   7      493.77      519.50     16.39 o 
  -3   7   7      323.20      309.81     13.61 o 
  -2   7   7      112.36      110.43     17.24 o 
  -1   7   7       59.98       54.99      9.16 o 
   0   7   7      191.39      200.85     23.79 o 
   1   7   7      859.62      825.85     22.75 o 
   2   7   7      307.70      315.08     18.24 o 
   3   7   7       83.02       64.84     11.91 o 
  -9   8   7       52.60       69.17     14.17 o 
  -8   8   7        0.56       -8.06      9.04 o 
  -7   8   7        6.49        6.50      9.36 o 
  -6   8   7       17.82       31.09     11.10 o 
  -5   8   7       11.37        0.46      6.23 o 
  -4   8   7      214.84      205.80     12.00 o 
  -3   8   7       96.78       99.88     10.22 o 
  -2   8   7       89.69       88.51     11.81 o 
  -1   8   7      157.84      160.89     12.18 o 
   0   8   7        3.99        5.34      7.79 o 
   1   8   7        1.10       -7.58      7.48 o 
   2   8   7       30.85       43.22     18.26 o 
   3   8   7        1.02       -6.92      9.14 o 
  -8   9   7        4.08       -3.21      9.78 o 
  -7   9   7        8.83        6.30     10.44 o 
  -6   9   7       71.93       69.08     27.25 o 
  -5   9   7      398.52      378.96     23.16 o 
  -4   9   7      406.82      379.76     15.72 o 
  -3   9   7      255.84      248.71     13.43 o 
  -2   9   7      740.25      759.78     21.52 o 
  -1   9   7      417.61      386.95     17.00 o 
   0   9   7      455.99      478.87     30.21 o 
   1   9   7      266.43      268.21     15.36 o 
   2   9   7      520.15      567.66     21.35 o 
  -7  10   7       91.06       97.95     15.39 o 
  -6  10   7       67.49       58.42     13.71 o 
  -5  10   7       28.01       34.32     12.03 o 
  -4  10   7       82.76       75.23     14.43 o 
  -3  10   7       11.89        9.72      8.18 o 
  -2  10   7        0.72        2.19      7.65 o 
  -1  10   7        1.79       13.80      8.60 o 
   0  10   7       15.93        8.94      8.71 o 
   1  10   7        2.11        1.62      9.00 o 
  -6  11   7      197.81      207.58     20.40 o 
  -5  11   7      128.67      164.42     39.11 o 
  -4  11   7      458.25      409.35     23.50 o 
  -3  11   7      498.78      473.63     24.76 o 
  -2  11   7      280.13      290.62     16.02 o 
  -1  11   7      270.87      267.44     16.02 o 
 -11   0   8       19.46       16.97      9.92 o 
 -10   0   8        7.26       -0.42      8.54 o 
  -9   0   8      213.38      260.32     20.32 o 
  -8   0   8      235.14      245.39     19.90 o 
  -7   0   8      136.72      158.89     16.43 o 
  -6   0   8       44.90       55.92     12.13 o 
  -5   0   8     1216.16     1174.14     35.37 o 
  -4   0   8      730.32      754.81     28.47 o 
  -3   0   8     1140.45     1134.57     24.68 o 
  -2   0   8      315.58      294.30     14.01 o 
  -1   0   8      371.44      373.18     15.80 o 
   0   0   8       50.14       53.42     12.01 o 
   1   0   8      211.00      217.29     19.24 o 
   2   0   8      348.10      361.20     24.33 o 
   3   0   8      247.65      264.63     22.59 o 
 -11   1   8       13.92       20.21     10.31 o 
 -10   1   8       51.64       47.65      8.21 o 
  -9   1   8        1.19       -0.92      5.68 o 
  -8   1   8        3.91        6.28      6.08 o 
  -7   1   8      116.42      116.16     16.37 o 
  -6   1   8       15.60       13.21      6.35 o 
  -5   1   8       34.28       49.59      7.62 o 
  -4   1   8        4.96        2.00      4.72 o 
  -3   1   8       17.09        9.61      4.57 o 
  -2   1   8      237.91      247.79      9.22 o 
  -1   1   8      218.47      208.08     10.29 o 
   0   1   8      271.05      253.71     11.59 o 
   1   1   8      230.82      207.63     10.90 o 
   2   1   8        0.26        7.10      7.58 o 
   3   1   8       15.83        7.54      8.53 o 
   4   1   8       62.25       77.43     17.86 o 
 -11   2   8       55.34       65.80      9.49 o 
 -10   2   8       15.35       24.04      7.46 o 
  -9   2   8       28.24       52.78      8.47 o 
  -8   2   8      314.53      322.08     27.46 o 
  -7   2   8      540.71      576.08     19.14 o 
  -6   2   8      477.69      543.31     27.98 o 
  -5   2   8        2.34        2.87      4.71 o 
  -4   2   8       84.64       89.09      7.31 o 
  -3   2   8      404.57      410.94     16.15 o 
  -2   2   8      562.26      541.37     14.87 o 
  -1   2   8      953.58      934.75     19.40 o 
   0   2   8      647.03      635.92     16.78 o 
   1   2   8      633.69      615.76     17.05 o 
   2   2   8      141.99      154.72     10.48 o 
   3   2   8       75.93       39.95     10.03 o 
   4   2   8       78.04      106.35     19.00 o 
 -11   3   8       29.80       36.55     11.89 o 
 -10   3   8        0.13       -1.11      5.91 o 
  -9   3   8        6.29       14.40      6.56 o 
  -8   3   8       20.21       30.39      7.27 o 
  -7   3   8       82.20       78.73      9.18 o 
  -6   3   8        9.83       12.07      5.02 o 
  -5   3   8       11.77        7.50      5.20 o 
  -4   3   8        1.85       -1.09      6.22 o 
  -3   3   8       29.78       29.93     12.07 o 
  -2   3   8       67.40       66.69     11.56 o 
  -1   3   8      109.89      110.79     13.38 o 
   0   3   8      262.56      234.20     11.50 o 
   1   3   8        8.90       -0.85      6.06 o 
   2   3   8        0.00       -6.35      6.13 o 
   3   3   8        0.08       -3.20     12.25 o 
 -11   4   8       23.04       18.73      7.54 o 
 -10   4   8       16.69       15.79      6.83 o 
  -9   4   8       71.78       79.33      9.00 o 
  -8   4   8       79.14       96.07      7.80 o 
  -7   4   8       55.01       66.55      6.96 o 
  -6   4   8       33.32       29.60      7.35 o 
  -5   4   8       96.30       93.68      9.73 o 
  -4   4   8      171.50      168.99     12.06 o 
  -3   4   8      466.43      478.11     18.26 o 
  -2   4   8      301.62      287.58     15.33 o 
  -1   4   8      164.89      165.99      9.84 o 
   0   4   8      531.09      538.09     15.90 o 
   1   4   8      232.98      240.41     12.27 o 
   2   4   8      398.89      442.65     20.22 o 
   3   4   8      220.50      244.66     16.96 o 
 -10   5   8       30.36       35.02      8.83 o 
  -9   5   8       95.14       86.10     10.59 o 
  -8   5   8        3.12        6.18      5.06 o 
  -7   5   8       78.20       87.58      9.77 o 
  -6   5   8       77.08       74.55      9.45 o 
  -5   5   8        2.61       -1.76      6.21 o 
  -4   5   8      139.85      145.55     11.93 o 
  -3   5   8       15.91        9.21      7.32 o 
  -2   5   8      380.28      342.64     17.32 o 
  -1   5   8        2.31       -4.67      5.38 o 
   0   5   8       17.79        7.01      6.38 o 
   1   5   8        1.26       -1.90      8.15 o 
   2   5   8       15.90       12.69     13.26 o 
   3   5   8       25.77       28.44     10.73 o 
 -10   6   8      125.62      140.82     13.47 o 
  -9   6   8       99.43      111.08     17.51 o 
  -8   6   8      119.29      125.60     18.70 o 
  -7   6   8      336.95      336.91     16.11 o 
  -6   6   8      658.28      642.65     35.91 o 
  -5   6   8      760.36      783.85     23.06 o 
  -4   6   8      500.93      474.49     18.85 o 
  -3   6   8       42.23       25.35      8.59 o 
  -2   6   8      871.62      862.10     25.75 o 
  -1   6   8      490.22      493.17     15.99 o 
   0   6   8      718.20      686.58     24.33 o 
   1   6   8      222.58      216.90     16.18 o 
   2   6   8      131.15      118.96     14.19 o 
  -9   7   8        6.21        5.12     14.19 o 
  -8   7   8       68.35       59.56     13.30 o 
  -7   7   8        4.90       -0.76      8.95 o 
  -6   7   8       24.87       19.81      7.90 o 
  -5   7   8        7.18        2.71      7.72 o 
  -4   7   8        0.71       -4.08      7.62 o 
  -3   7   8      408.99      412.61     18.84 o 
  -2   7   8      586.62      541.70     21.66 o 
  -1   7   8        1.85       -1.23      8.48 o 
   0   7   8       56.62       58.16     14.37 o 
   1   7   8       58.41       57.71     23.45 o 
   2   7   8       14.02       19.05     19.27 o 
  -8   8   8       66.78       66.45     14.16 o 
  -7   8   8       46.61       61.67     18.85 o 
  -6   8   8       27.07       32.09      7.99 o 
  -5   8   8        3.01       -2.34      6.86 o 
  -4   8   8        2.98        7.95      7.97 o 
  -3   8   8      598.51      544.99     30.16 o 
  -2   8   8      402.75      391.48     19.58 o 
  -1   8   8      733.62      698.74     33.73 o 
   0   8   8      235.63      238.04     17.66 o 
   1   8   8      119.37      136.10     14.93 o 
  -7   9   8       45.11       44.20     13.67 o 
  -6   9   8       27.32       33.16     12.68 o 
  -5   9   8        0.43       -6.07      7.22 o 
  -4   9   8        0.80       -5.78      6.85 o 
  -3   9   8       12.39       13.78      8.89 o 
  -2   9   8       25.97       36.15     10.43 o 
  -1   9   8       18.81       17.63     10.75 o 
   0   9   8        6.99        0.33      9.84 o 
  -6  10   8      155.29      160.89     36.48 o 
  -5  10   8      412.00      415.67     24.06 o 
  -4  10   8      340.95      298.07     15.82 o 
  -3  10   8      179.70      167.28     13.96 o 
  -2  10   8       26.24       14.21     10.33 o 
 -10   1   9        6.88       11.28      7.23 o 
  -9   1   9       68.59       66.39      9.69 o 
  -8   1   9      122.45      125.30     11.55 o 
  -7   1   9      454.97      473.59     27.86 o 
  -6   1   9      543.51      546.66     21.46 o 
  -5   1   9      420.91      424.99     13.98 o 
  -4   1   9       61.90       62.91      6.38 o 
  -3   1   9        8.67        9.40      5.46 o 
  -2   1   9        7.64        5.95      5.70 o 
  -1   1   9       70.10       66.65      8.94 o 
   0   1   9      594.89      604.32     41.70 o 
   1   1   9      412.27      432.17     19.54 o 
   2   1   9      289.43      288.49     17.57 o 
 -10   2   9        2.36       -2.77      6.42 o 
  -9   2   9        3.39       11.23      6.91 o 
  -8   2   9       30.67       28.72     11.41 o 
  -7   2   9       32.51       30.73      7.78 o 
  -6   2   9        3.70        5.80      5.37 o 
  -5   2   9       11.05        6.75      7.32 o 
  -4   2   9       51.67       53.15      9.23 o 
  -3   2   9        0.58        7.22      5.82 o 
  -2   2   9        9.98       10.42      6.12 o 
  -1   2   9        1.02        2.20      6.21 o 
   0   2   9       71.28       57.48     14.96 o 
   1   2   9       11.49        1.83      8.34 o 
   2   2   9        0.78       -2.44      9.09 o 
 -10   3   9       43.92       61.84      9.95 o 
  -9   3   9        8.58        7.71      7.35 o 
  -8   3   9       72.93       78.50     10.18 o 
  -7   3   9       20.62       21.62      6.07 o 
  -6   3   9       36.99       45.42      8.63 o 
  -5   3   9      309.66      330.37     16.52 o 
  -4   3   9      315.48      315.71     16.10 o 
  -3   3   9      309.65      307.39     13.23 o 
  -2   3   9     1496.78     1459.67     25.81 o 
  -1   3   9     1464.29     1440.51     26.06 o 
   0   3   9      479.39      483.78     18.17 o 
   1   3   9      193.67      213.66     12.30 o 
   2   3   9        8.74        4.30      9.43 o 
 -10   4   9        1.57        4.87      7.11 o 
  -9   4   9        0.08       -1.28      5.30 o 
  -8   4   9       11.85        0.93      7.05 o 
  -7   4   9        0.25        0.99      7.26 o 
  -6   4   9        3.58        3.48      7.05 o 
  -5   4   9       56.70       48.14      9.12 o 
  -4   4   9      652.08      618.83     38.09 o 
  -3   4   9       18.78       17.06      8.51 o 
  -2   4   9       15.37       21.47      6.77 o 
  -1   4   9      288.83      308.36     13.99 o 
   0   4   9       61.60       52.06      8.53 o 
   1   4   9       13.72       12.03     10.99 o 
  -9   5   9      133.90      144.54     12.86 o 
  -8   5   9       73.30       89.50     16.22 o 
  -7   5   9       93.79       97.66     13.83 o 
  -6   5   9      183.85      194.46     13.61 o 
  -5   5   9       23.67       40.68      9.16 o 
  -4   5   9      217.27      227.81     15.52 o 
  -3   5   9      409.08      408.29     19.22 o 
  -2   5   9       67.35       63.68      8.54 o 
  -1   5   9      111.08      115.20     10.00 o 
   0   5   9      181.79      215.27     17.00 o 
   1   5   9      130.48      108.63     13.39 o 
  -9   6   9       17.04        2.45     13.38 o 
  -8   6   9       24.03       18.15      8.27 o 
  -7   6   9        1.39       -0.52      6.95 o 
  -6   6   9       15.21       21.39      8.26 o 
  -5   6   9      507.14      505.80     25.53 o 
  -4   6   9        0.48       -7.30      8.00 o 
  -3   6   9       68.08       59.45     10.83 o 
  -2   6   9      137.47      121.73     10.17 o 
  -1   6   9        6.40       -0.78      6.65 o 
   0   6   9        0.23       -3.84      8.97 o 
  -8   7   9       99.44       91.72     18.16 o 
  -7   7   9      246.28      250.76     16.21 o 
  -6   7   9      109.80      121.72     12.31 o 
  -5   7   9        3.15        6.19      8.08 o 
  -4   7   9       62.12       59.49     10.65 o 
  -3   7   9      173.24      153.74     15.07 o 
  -2   7   9      469.03      457.95     21.39 o 
  -1   7   9      154.65      154.66     15.40 o 
  -7   8   9       33.18        7.71     12.97 o 
  -6   8   9        0.59       -4.02      8.29 o 
  -5   8   9      125.26      113.96     19.24 o 
  -4   8   9      150.84      137.22     14.49 o 
  -3   8   9      115.28       93.86     15.60 o 
  -2   8   9        6.46       20.52     10.83 o 
  -9   0  10        5.23        3.47     10.87 o 
  -8   0  10      241.84      253.09     22.77 o 
  -7   0  10      317.19      353.35     24.21 o 
  -6   0  10      363.78      351.13     17.26 o 
  -5   0  10       23.26       20.96      8.53 o 
  -4   0  10        3.59      -10.81      9.02 o 
  -3   0  10       86.82       67.28     14.82 o 
  -2   0  10      285.54      284.54     23.49 o 
  -1   0  10      291.08      288.43     24.20 o 
   0   0  10      389.48      434.66     30.12 o 
  -9   1  10       26.12       19.52     11.35 o 
  -8   1  10       56.31       47.73      9.53 o 
  -7   1  10       35.17       15.47      9.47 o 
  -6   1  10       33.77       20.29      8.53 o 
  -5   1  10       67.63       63.46      8.12 o 
  -4   1  10       60.81       49.40      7.72 o 
  -3   1  10       14.94        8.69      6.82 o 
  -2   1  10      157.38      138.62     12.87 o 
  -1   1  10        0.01        1.09      8.08 o 
   0   1  10        0.44      -12.65      8.43 o 
  -9   2  10       49.62       45.00     10.72 o 
  -8   2  10        6.32        2.43      6.05 o 
  -7   2  10      108.85      118.37     11.96 o 
  -6   2  10      199.55      227.51     15.08 o 
  -5   2  10      372.93      407.08     22.29 o 
  -4   2  10      360.42      341.56     26.07 o 
  -3   2  10      386.73      360.44     15.23 o 
  -2   2  10      166.10      156.24     11.09 o 
  -1   2  10      169.75      167.03     15.27 o 
   0   2  10      123.69      118.50     15.51 o 
  -9   3  10        0.07       -2.74      7.72 o 
  -8   3  10       54.13       37.38      9.55 o 
  -7   3  10       13.68       15.70      8.47 o 
  -6   3  10        7.49       12.04      8.49 o 
  -5   3  10        1.77       -0.32      7.87 o 
  -4   3  10        4.35       -6.27      5.94 o 
  -3   3  10      107.05      109.01      9.80 o 
  -2   3  10       15.11        1.11      6.63 o 
  -1   3  10       41.70       47.62      8.74 o 
  -8   4  10       18.43       21.56      8.64 o 
  -7   4  10      103.63       94.19     16.88 o 
  -6   4  10      183.94      207.18     15.12 o 
  -5   4  10        3.60       -3.70      9.02 o 
  -4   4  10       10.43        7.19      8.97 o 
  -3   4  10       50.24       36.71      8.39 o 
  -2   4  10      114.94      118.29     10.51 o 
  -1   4  10      255.64      239.35     13.53 o 
  -8   5  10       43.75       36.77      9.70 o 
  -7   5  10       79.63       93.34     12.15 o 
  -6   5  10      129.44      104.78     13.27 o 
  -5   5  10      147.87      130.75     13.57 o 
  -4   5  10        2.53       -7.55      8.12 o 
  -3   5  10        2.27       10.12      7.17 o 
  -2   5  10       22.65       14.53      7.53 o 
  -6   6  10       17.97       20.29     10.07 o 
  -5   6  10      628.18      597.38     23.63 o 
  -4   6  10      216.65      224.83     16.82 o 
  -3   6  10      230.31      229.75     13.24 o 
  -6   1  11       41.33       44.79      8.48 o 
  -5   1  11        1.19       -1.70      9.65 o 
  -4   1  11       14.63       23.49      9.23 o 
  -6   2  11        5.94       -3.18     10.22 o 
  -5   2  11       43.01       23.05      9.18 o 
  -4   2  11       39.54       37.25      8.76 o 
                                                 
